# Supplementary material for: Integrated stress response of Escherichia coli to methylglyoxal: transcriptional readthrough from the nemRA operon enhances protection through increased expression of glyoxalase I
Source: Mol Microbiol. 2013 May 5;88(5):936–50. doi: 10.1111/mmi.12234 (PMC3739934; doi:10.1111/mmi.12234)
Supplement: Supplementary file 1 [file mmi0088-0936-SD1.zip]

Archive with 3 entries (3 files):
- mmi_12234_SI Dataset 1.xls
- mmi_12234_SI Dataset 2_(CamiScan).txt
- mmi_12234_Supporting_Information_MMI-2013-13177.pdf
