# Supplementary material for: Integrated stress response of Escherichia coli to methylglyoxal: transcriptional readthrough from the nemRA operon enhances protection through increased expression of glyoxalase I
Source: Mol Microbiol. 2013 May 5;88(5):936–50. doi: 10.1111/mmi.12234 (PMC3739934; doi:10.1111/mmi.12234)
Supplement: Supplementary file 1 [file mmi0088-0936-SD1.zip › mmi_12234_SI Dataset 1.xls]

## Sheet: Data File Names
List of ChIP-chip experiments, CamiScan output files and microarray identifiers.
The names of data files contain information about:
 the source of methylglyoxal (MG) in the experiments [exogenous (Exo) or endogenous (Endo)]
 the type of experiment [e.g. "(II)" for Type II experiment] - see schema in the respective worksheets
 which replicate it is (e.g. "_1" for replicate no. 1 )
 the time point of cell sampling (e.g. "10min")
 the Escherichia coli K-12 strain used (MG1655 or MJF632)
 raw and processed data files can also be accessed via the ArrayExpress database under accession number E-MTAB-100
 CamiScan output files contain additional information about which log2 ratio was analyzed.
- if the log2 (Cy5/Cy3 ) was analyzed then the file extension is "RG" (R for Red = Cy5; G for Green = Cy3)
- if the log2 (Cy3/Cy5 ) was analyzed then the file extension is "GR" (R for Red = Cy5; G for Green = Cy3)
Normalization:
Most data sets have been normalized to a median log2 ratio of 0. This global normalization only applies if the majority of the data points do not
show changes and if overall there is a roughly even number of enriched and depleted genomic regions. In Type III experiments
this assumption may not be true for all time points. Therefore, the data were normalized with respect to 8 reference genomic regions
that exhibited very low signal intensities (i.e. low RNAP binding) in both cAMP-treated and untreated cells and that did not change over time.
The following genes/operons were chosen across the MG1655 genome and these are mostly cryptic genes:
phn operon, rhsA, rhsC, rhsD, rhsE, stfR, yggF, yagEF
An average log2 ratio for the corresponding regions was calculated, data sets were then normalized (i.e. log2 ratios for the entire genome were shifted)
so that the average log2 ratio for the reference regions was 0.
				Name of CamiScan Output Files / Sheets		Cut-off value for significance	ArrayExpress relevant information
Experiment	Type	Strain	Replicate	Analysis log2 (Cy5/Cy3)	Analysis of log2 (Cy3/Cy5)	when using ChIPOTle	OGT Raw Data File	OGT microarray identifier	Name of processed data file in ArrayExpress database
0.8 mM MG added to cells at mid-exponential phase (OD650nm 0.4)	Type I	MG1655	1	Exo_MG1655_(I)_30min_1_RG	Exo_MG1655_(I)_30min_1_GR	0.72	Exo_MG1655_(I)_30min_1.txt	251681510021_1_1	Exo_MG1655_(I)_30min_1_(GFF).txt
0.8 mM MG added to cells at mid-exponential phase (OD650nm 0.4)	Type I	MG1655	2	Exo_MG1655_(I)_30min_2_RG	Exo_MG1655_(I)_30min_2_GR	0.92	Exo_MG1655_(I)_30min_2.txt	251681510012_1_1	Exo_MG1655_(I)_30min_2_(GFF).txt
0.8 mM MG added to cells at mid-exponential phase (OD650nm 0.4)	Type I	MG1655	3	Exo_MG1655_(I)_30min_3_RG	Exo_MG1655_(I)_30min_3_GR	1.040 [0.630 for log2(Cy3/Cy5)]	Exo_MG1655_(I)_30min_3.txt	251681510012_1_2	Exo_MG1655_(I)_30min_3_(GFF).txt
0.8 mM MG added to cells at mid-exponential phase (OD650nm 0.4)	Type I	MG1655	4	Exo_MG1655_(I)_30min_4_RG	Exo_MG1655_(I)_30min_4_GR	0.596	Exo_MG1655_(I)_30min_4.txt	251681510012_1_3	Exo_MG1655_(I)_30min_4_(GFF).txt
Cells diluted to OD650nm 0.04 into medium containing 0.8 mM MG (t = 2.5 min)	Type II	MG1655	1	Exo_MG1655_(II)_2.5min_1_RG	Exo_MG1655_(II)_2.5min_1_GR	0.511	Exo_MG1655_(II)_2.5min_1.txt	251681510022_1_3	Exo_MG1655_(II)_2.5min_1_(GFF).txt
Cells diluted to OD650nm 0.04 into medium containing 0.8 mM MG (t = 2.5 min)	Type II	MG1655	2	Exo_MG1655_(II)_2.5min_2_RG	Exo_MG1655_(II)_2.5min_2_GR	0.855	Exo_MG1655_(II)_2.5min_2.txt	251681510023_1_3	Exo_MG1655_(II)_2.5min_2_(GFF).txt
Cells diluted to OD650nm 0.04 into medium containing 0.8 mM MG (t = 10 min)	Type II	MG1655	1	Exo_MG1655_(II)_10min_1_RG	Exo_MG1655_(II)_10min_1_GR	0.623	Exo_MG1655_(II)_10min_1.txt	251681510022_1_4	Exo_MG1655_(II)_10min_1_(GFF).txt
Cells diluted to OD650nm 0.04 into medium containing 0.8 mM MG (t = 10 min)	Type II	MG1655	2	Exo_MG1655_(II)_10min_2_RG	Exo_MG1655_(II)_10min_2_GR	0.8	Exo_MG1655_(II)_10min_2.txt	251681510023_1_4	Exo_MG1655_(II)_10min_2_(GFF).txt
Cells diluted to OD650nm 0.04 into medium containing 0.8 mM MG (t = 30 min)	Type II	MG1655	1	Exo_MG1655_(II)_30min_1_RG	Exo_MG1655_(II)_30min_1_GR	0.738	Exo_MG1655_(II)_30min_1.txt	251681510021_1_3	Exo_MG1655_(II)_30min_1_(GFF).txt
Cells diluted to OD650nm 0.04 into medium containing 0.8 mM MG (t = 30 min)	Type II	MG1655	2	Exo_MG1655_(II)_30min_2_RG	Exo_MG1655_(II)_30min_2_GR	0.815	Exo_MG1655_(II)_30min_2.txt	251681510021_1_4	Exo_MG1655_(II)_30min_2_(GFF).txt
Class 1 control experiment (no MG, 30 min) for Type II experiments listed above	n/a	MG1655	1	Exo_MG1655_(II)_control-1_1_RG	Exo_MG1655_(II)_control-1_1_GR	0.515	Exo_MG1655_(II)_control-1_1.txt	251681510021_1_2	Exo_MG1655_(II)_control-1_1_(GFF).txt
Class 1 control experiment (no MG, 30 min) for Type II experiments listed above	n/a	MG1655	2	Exo_MG1655_(II)_control-1_2_RG	Exo_MG1655_(II)_control-1_2_GR	1.984	Exo_MG1655_(II)_control-1_2.txt	251681510023_1_1	Exo_MG1655_(II)_control-1_2_(GFF).txt
Class 2 control experiment (+ MG, 30 min) for Type II experiments listed above	n/a	MG1655	1	Exo_MG1655_(II)_control-2_1_RG	Exo_MG1655_(II)_control-2_1_GR	0.615	Exo_MG1655_(II)_control-2_1.txt	251681510022_1_2	Exo_MG1655_(II)_control-2_1_(GFF).txt
Class 2 control experiment (+ MG, 30 min) for Type II experiments listed above	n/a	MG1655	2	Exo_MG1655_(II)_control-2_2_RG	Exo_MG1655_(II)_control-2_2_GR	0.932	Exo_MG1655_(II)_control-2_2.txt	251681510023_1_2	Exo_MG1655_(II)_control-2_2_(GFF).txt
Exposure to endogenous MG (control)	Type III	MG1655	1	Endo_MG1655_(III)_control_Average_RG	n/a (no peaks detected using the cut-off criteria chosen)	1.6 (by visual judgement)	Endo_MG1655_(III)_control_1.txt	251681510034_1_1	Endo_MG1655_(III)_control_1_(GFF).txt
Exposure to endogenous MG (control)	Type III	MG1655	2	Endo_MG1655_(III)_control_Average_RG	n/a (no peaks detected using the cut-off criteria chosen)		Endo_MG1655_(III)_control_2.txt	251681510031_1_3	Endo_MG1655_(III)_control_2_(GFF).txt
Exposure to endogenous MG ( t = 10 min)	Type III	MG1655	1	Endo_MG1655_(III)_10min_Average_RG	n/a (no peaks detected using the cut-off criteria chosen)	1.6 (by visual judgement)	Endo_MG1655_(III)_10min_1.txt	251681510034_1_2	Endo_MG1655_(III)_10min_1_(GFF).txt
Exposure to endogenous MG ( t = 10 min)	Type III	MG1655	2	Endo_MG1655_(III)_10min_Average_RG	n/a (no peaks detected using the cut-off criteria chosen)		Endo_MG1655_(III)_10min_2.txt	251681510031_1_4	Endo_MG1655_(III)_10min_2_(GFF).txt
Exposure to endogenous MG ( t = 30 min)	Type III	MG1655	1	Endo_MG1655_(III)_30min_Average_RG	n/a (no peaks detected using the cut-off criteria chosen)	1.6 (by visual judgement)	Endo_MG1655_(III)_30min_1.txt	251681510034_1_3	Endo_MG1655_(III)_30min_1_(GFF).txt
Exposure to endogenous MG ( t = 30 min)	Type III	MG1655	2	Endo_MG1655_(III)_30min_Average_RG	n/a (no peaks detected using the cut-off criteria chosen)		Endo_MG1655_(III)_30min_2.txt	251681510030_1_1	Endo_MG1655_(III)_30min_2_(GFF).txt
Exposure to endogenous MG ( t = 60 min)	Type III	MG1655	1	Endo_MG1655_(III)_60min_Average_RG	n/a (no peaks detected using the cut-off criteria chosen)	1.6 (by visual judgement)	Endo_MG1655_(III)_60min_1.txt	251681510034_1_4	Endo_MG1655_(III)_60min_1_(GFF).txt
Exposure to endogenous MG ( t = 60 min)	Type III	MG1655	2	Endo_MG1655_(III)_60min_Average_RG	n/a (no peaks detected using the cut-off criteria chosen)		Endo_MG1655_(III)_60min_2.txt	251681510030_1_2	Endo_MG1655_(III)_60min_2_(GFF).txt
Exposure to endogenous MG ( t = 120 min)	Type III	MG1655	1	Endo_MG1655_(III)_120min_Average_RG	Endo_MG1655_(III)_120min_Average_GR	1.6 (by visual judgement)	Endo_MG1655_(III)_120min_1.txt	251681510031_1_1	Endo_MG1655_(III)_120min_1_(GFF).txt
Exposure to endogenous MG ( t = 120 min)	Type III	MG1655	2	Endo_MG1655_(III)_120min_Average_RG	Endo_MG1655_(III)_120min_Average_GR		Endo_MG1655_(III)_120min_2.txt	251681510030_1_3	Endo_MG1655_(III)_120min_2_(GFF).txt
Exposure to endogenous MG ( t = 240 min)	Type III	MG1655	1	Endo_MG1655_(III)_240min_Average_RG	Endo_MG1655_(III)_240min_Average_GR	1.6 (by visual judgement)	Endo_MG1655_(III)_240min_1.txt	251681510031_1_2	Endo_MG1655_(III)_240min_1_(GFF).txt
Exposure to endogenous MG ( t = 240 min)	Type III	MG1655	2	Endo_MG1655_(III)_240min_Average_RG	Endo_MG1655_(III)_240min_Average_GR		Endo_MG1655_(III)_240min_2.txt	251681510030_1_4	Endo_MG1655_(III)_240min_2_(GFF).txt
0.8 mM MG added to cells at mid-exponential phase (OD650nm 0.4)	Type I	MJF632	1	Exo_MJF632_(I)_30min_1_RG	Exo_MJF632_(I)_30min_1_GR	0.788	Exo_MJF632_(I)_30min_1.txt	251681510020_1_1	Exo_MJF632_(I)_30min_1_(GFF).txt
0.8 mM MG added to cells at mid-exponential phase (OD650nm 0.4)	Type I	MJF632	2	Exo_MJF632_(I)_30min_2_RG	Exo_MJF632_(I)_30min_2_GR	0.858	Exo_MJF632_(I)_30min_2.txt	251681510009_1_3	Exo_MJF632_(I)_30min_2_(GFF).txt
0.8 mM MG added to cells at mid-exponential phase (OD650nm 0.4)	Type I	MJF632	3	Exo_MJF632_(I)_30min_3_RG	Exo_MJF632_(I)_30min_3_GR	1.3	Exo_MJF632_(I)_30min_3.txt	251681510009_1_4	Exo_MJF632_(I)_30min_3_(GFF).txt
0.8 mM MG added to cells at mid-exponential phase (OD650nm 0.4)	Type I	MJF632	4	Exo_MJF632_(I)_30min_4_RG	Exo_MJF632_(I)_30min_4_GR	1.064	Exo_MJF632_(I)_30min_4.txt	251681510003_1_1	Exo_MJF632_(I)_30min_4_(GFF).txt
Cells diluted to OD650 0.04 into medium containing 0.8 mM MG (t = 10 min)	Type II	MJF632		only analyzed visually	only analyzed visually		Exo_MJF632_(II)_10min.txt	251681510020_1_2	not in database
Cells diluted to OD650 0.04 into medium containing 0.8 mM MG (t = 30 min)	Type II	MJF632	1	Exo_MJF632_(II)_30min_1_RG	Exo_MJF632_(II)_30min_1_GR	0.873	Exo_MJF632_(II)_30min_1.txt	251681510020_1_3	Exo_MJF632_(II)_30min_1_(GFF).txt
Cells diluted to OD650 0.04 into medium containing 0.8 mM MG (t = 30 min)	Type II	MJF632	2	Exo_MJF632_(II)_30min_2_RG	Exo_MJF632_(II)_30min_2_GR	0.857	Exo_MJF632_(II)_30min_2.txt	251681510020_1_4	Exo_MJF632_(II)_30min_2_(GFF).txt
MJF632 vs. MG1655	n/a	n/a		MJF632_vs_MG1655_RG	MJF632_vs_MG1655_GR	1 (by visual judgement)	MJF632_vs_MG1655.txt	251681510022_1_1	MJF632_vs_MG1655_(GFF).txt
MJF632 vs. MG1655: in silico analysis using Cy3 data from Type I experiments	n/a	n/a		MJF632_vs_MG1655_in_silico_(I)_RG	MJF632_vs_MG1655_in_silico_(I)_GR	1 (by visual judgement)	n/a	n/a	n/a
MJF632 vs. MG1655: in silico analysis using Cy3 data from Type II experiments (t = 30 min)	n/a	n/a		MJF632_vs_MG1655_in_silico_(II)_RG	MJF632_vs_MG1655_in_silico_(II)_GR	1 (by visual judgement)	n/a	n/a	n/a
In silico analysis of Cy5 data (cAMP-treated) in Type III experiments at different time points
relative to the first time point (10min)
Cy5 signals from 2 replicates were averaged for t30min and t10min and the log2 ratios analyzed.	n/a	MG1655	n/a	Insilico_(III)_Cy5_30minvs10_RG	Insilico_(III)_Cy5_30minvs10_GR	0.5 [1 for log2(10min/30min) / (by visual judgement)	n/a	n/a	n/a
Cy5 signals from 2 replicates were averaged for t60min and t10min and the log2 ratios analyzed.	n/a	MG1655	n/a	Insilico_(III)_Cy5_60minvs10_RG	Insilico_(III)_Cy5_60minvs10_GR	0.5 [1 for log2(10min/60min) / (by visual judgement)	n/a	n/a	n/a
Cy5 signals from 2 replicates were averaged for t120min and t10min and the log2 ratios analyzed.	n/a	MG1655	n/a	Insilico_(III)_Cy5_120minvs10_RG	Insilico_(III)_Cy5_120minvs10_GR	0.5 [1 for log2(10min/120min) / (by visual judgement)	n/a	n/a	n/a
Cy5 signals from 2 replicates were averaged for t240min and t10min and the log2 ratios analyzed.	n/a	MG1655	n/a	Insilico_(III)_Cy5_240minvs10_RG	Insilico_(III)_Cy5_240minvs10_GR	0.5 [1 for log2(10min/240min) / (by visual judgement)	n/a	n/a	n/a

## Sheet: Type I Exp Schema
Schematic illustration of the experimental design for different types of ChIP-chip experiments in this study:
Type I, Type II and Type III experiments.
Shown for each experiment is the source of the cells used for immunoprecipitations, the fluorescent dye used
to label the obtained DNA and samples that have been co-hybridized. Abbreviations used: Cont. (Control), X-linking
(cross-linking), t (time), Cy3 or Cy5-DNA (DNA labeled with the respective dyes), Ref.
(Reference). Further information on the experimentation is detailed in section Materials and Methods

## Sheet: Exo_MG1655_(I)_30min_1_RG
Peak Number	High Average Ratio	High Ratio for Spot	High Spot	Length	Chromosome	Peak Start	Array Density	P-value	Gene name	Function	Product	Percentage
1	1.14	1.83	CHiP_U00096_0020813	800	MG1655	20600	8.5		rpsT	structural component; Ribosomal proteins - synthesis, modification	30S ribosomal subunit protein S20	100
									yaaY	N/A	predicted protein	100
2	0.72	1.1	CHiP_U00096_0062520	100	MG1655	62200	10		hepA	putative enzyme; RNA synthesis, modification, DNA transcription	RNA polymerase-associated helicase protein (ATPase and RNA polymerase recycling factor)	3.44116
3	0.87	1.1	CHiP_U00096_0062520	800	MG1655	62400	10		hepA	putative enzyme; RNA synthesis, modification, DNA transcription	RNA polymerase-associated helicase protein (ATPase and RNA polymerase recycling factor)	27.5292
4	0.77	1.07	CHiP_U00096_0065805	400	MG1655	65400	8.5		polB	enzyme; DNA - replication, repair, restriction/modification	DNA polymerase II	16.1633
5	1.26	1.37	CHiP_U00096_0122741	2300	MG1655	122100	8.91304		pdhR	regulator; Energy metabolism, carbon: Pyruvate dehydrogenase	DNA-binding transcriptional dual regulator	98.9529
									aceE	enzyme; Energy metabolism, carbon: Pyruvate dehydrogenase	pyruvate dehydrogenase, decarboxylase component E1, thiamin-binding	51.9339
6	0.77	1.07	CHiP_U00096_0125007	400	MG1655	124500	9		aceE	enzyme; Energy metabolism, carbon: Pyruvate dehydrogenase	pyruvate dehydrogenase, decarboxylase component E1, thiamin-binding	15.0207
7	0.75	1.1	CHiP_U00096_0126936	200	MG1655	126500	9		aceF	enzyme; Energy metabolism, carbon: Pyruvate dehydrogenase	pyruvate dehydrogenase, dihydrolipoyltransacetylase component E2	10.5708
8	0.77	0.97	CHiP_U00096_0140215	700	MG1655	140000	9.57143		gcd	enzyme; Degradation of small molecules: Carbon compounds	glucose dehydrogenase	29.2887
9	0.76	1.32	CHiP_U00096_0141200	200	MG1655	140800	8		gcd	enzyme; Degradation of small molecules: Carbon compounds	glucose dehydrogenase	8.3682
10	0.78	1.09	CHiP_U00096_0190925	400	MG1655	191100	8.5		tsf	factor; Proteins - translation and modification	protein chain elongation factor EF-Ts	47.0035
11	1.28	1.77	CHiP_U00096_0223620	5800	MG1655	223300	9.43103		gmhB	enzyme; Surface polysaccharides and antigens	D,D-heptose 1,7-bisphosphate phosphatase	18.7826
									rRNA: rrsH	N/A	16S ribosomal RNA of rrnH operon	100
									tRNA: ileV	N/A	tRNA-Ile	100
									tRNA: alaV	N/A	tRNA-Ala	100
									rRNA: rrlH	N/A	23S ribosomal RNA of rrnH operon	100
									rRNA: rrfH	N/A	5S ribosomal RNA of rrnH operon	100
									tRNA: aspU	N/A	tRNA-Asp	100
12	1.53	1.87	CHiP_U00096_0250840	2700	MG1655	250500	9.11111		lafU	N/A	N/A	43.3113
									dinB	2.1.1 information transfer; DNA related; DNA replication	DNA polymerase IV	100
									yafN	N/A	predicted antitoxin of the YafO-YafN toxin-antitoxin system	100
									yafO	N/A	predicted toxin of the YafO-YafN toxin-antitoxin system	100
									yafP	N/A	predicted acyltransferase with acyl-CoA N-acyltransferase domain	100
13	0.76	1.38	CHiP_U00096_0256120	400	MG1655	256100	10		gpt	enzyme; Salvage of nucleosides and nucleotides	guanine-hypoxanthine phosphoribosyltransferase	73.1441
14	1.03	1.25	CHiP_U00096_0312231	1500	MG1655	311300	8.73333		ykgL	N/A	predicted protein	100
									ykgO	N/A	rpmJ (L36) paralog	100
									ykgM	N/A	rpmJ (L36) paralog	100
15	1.66	2.15	CHiP_U00096_0331530	2100	MG1655	331000	9.71429		yahA	N/A	predicted DNA-binding transcriptional regulator	100
									yahB	putative regulator; Not classified	predicted DNA-bindng transcriptional regulator	40.2361
16	5.13	5.33	CHiP_U00096_0378206	4000	MG1655	375900	9		yaiL	putative enzyme; Not classified	nucleoprotein/polynucleotide-associated enzyme	100
									frmB	N/A	predicted esterase	100
									frmA	enzyme; Energy metabolism, carbon: Fermentation	alcohol dehydrogenase class III/glutathione-dependent formaldehyde dehydrogenase	100
									frmR	N/A	regulator protein that represses frmRAB operon	100
									yaiO	N/A	predicted protein	78.5252
17	0.76	1.12	CHiP_U00096_0499536	400	MG1655	499200	10		gsk	enzyme; Salvage of nucleosides and nucleotides	inosine/guanosine kinase	19.2485
18	1.04	1.41	CHiP_U00096_0639116	2000	MG1655	638300	9.5		ahpC	enzyme; Detoxification	alkyl hydroperoxide reductase, C22 subunit	76.5542
									ahpF	enzyme; Detoxification	alkyl hydroperoxide reductase, F52a subunit, FAD/NAD(P)-binding	84.6006
19	1.06	1.34	CHiP_U00096_0659238	900	MG1655	658800	8.77778		lipA	putative enzyme; Biosynthesis of cofactors, carriers: Lipoate	lipoate synthase	66.2176
									ybeF	putative regulator; Not classified	predicted DNA-binding transcriptional regulator	5.45645
20	2.26	2.58	CHiP_U00096_0727334	8300	MG1655	720300	8.6747		kdpE	regulator; Global regulatory functions	DNA-binding response regulator in two-component regulatory system with KdpD	96.8981
									kdpD	enzyme; Global regulatory functions	fused sensory histidine kinase in two-component regulatory system with KdpE: signal sensing protein	100
									kdpC	enzyme; Transport of small molecules: Cations	potassium translocating ATPase, subunit C	100
									kdpB	enzyme; Transport of small molecules: Cations	potassium translocating ATPase, subunit B	100
									kdpA	enzyme; Transport of small molecules: Cations	potassium translocating ATPase, subunit A	100
									kdpF	N/A	potassium ion accessory transporter subunit	100
									ybfA	N/A	predicted protein	100
21	1.77	2.05	CHiP_U00096_0812724	2700	MG1655	812300	8.96296		ybhU	N/A	hypothetical protein	100
									uvrB	enzyme; Degradation of DNA	excinulease of nucleotide excision repair, DNA damage recognition component	100
									ybhK	putative structure; Not classified	predicted transferase with NAD(P)-binding Rossmann-fold domain	4.18502
22	0.89	1.11	CHiP_U00096_0832541	700	MG1655	832200	8.57143		dinG	putative enzyme; DNA - replication, repair, restriction/modification	ATP-dependent DNA helicase	28.2326
23	0.88	1.13	CHiP_U00096_0889932	500	MG1655	889500	9		ybjM	N/A	predicted inner membrane protein	50.1326
									grxA	carrier; Biosynthesis of cofactors, carriers: Thioredoxin, glutaredoxin, glutathione	glutaredoxin 1, redox coenzyme for ribonucleotide reductase (RNR1a)	100
24	1.09	1.24	CHiP_U00096_0945500	1000	MG1655	945100	8.7		ycaD	putative transport; Not classified	predicted transporter	87.108
25	3.21	4.37	CHiP_U00096_1020016	1800	MG1655	1019000	8.94444		ompA	membrane; Outer membrane constituents	outer membrane protein A (3a;II*;G;d)	26.5385
									sulA	phenotype; Cell division	SOS cell division inhibitor	100
									sxy	N/A	conserved protein	69.7933
26	1.77	2.54	CHiP_U00096_1120446	1200	MG1655	1119900	10.1667		bssS	N/A	predicted protein	100
									dinI	phenotype; Not classified	DNA damage-inducible protein I	100
									pyrC	enzyme; Pyrimidine ribonucleotide biosynthesis	dihydro-orotase	30.2103
27	0.91	1.19	CHiP_U00096_1146121	700	MG1655	1146000	8.71429		yceD	N/A	conserved protein	100
									rpmF	structural component; Ribosomal proteins - synthesis, modification	50S ribosomal subunit protein L32	63.5838
28	0.78	1.08	CHiP_U00096_1151929	600	MG1655	1151700	10		fabF	enzyme; Fatty acid and phosphatidic acid biosynthesis	3-oxoacyl-[acyl-carrier-protein] synthase II	48.3481
29	2.29	2.58	CHiP_U00096_1230538	2400	MG1655	1229400	9.375		hlyE	phenotype; Not classified	hemolysin E	23.82
									umuD	putative enzyme; DNA - replication, repair, restriction/modification	DNA polymerase V, subunit D	100
									umuC	putative enzyme; DNA - replication, repair, restriction/modification	DNA polymerase V, subunit C	100
									dsbB	enzyme; Surface structures	oxidoreductase that catalyzes reoxidation of DsbA protein disulfide isomerase I	14.5283
30	0.96	1.33	CHiP_U00096_1617201	800	MG1655	1617000	9.625		marR	regulator; Drug/analog sensitivity	DNA-binding transcriptional repressor of multiple antibiotic resistance	100
									marA	regulator; Drug/analog sensitivity	DNA-binding transcriptional dual activator of multiple antibiotic resistance	52.7415
31	0.92	1.15	CHiP_U00096_1639500	900	MG1655	1639000	8.88889		cspB	phenotype; Adaptations, atypical conditions	Qin prophage; cold shock protein	100
									cspF	phenotype; Not classified	Qin prophage; cold shock protein	9.90566
32	0.77	0.97	CHiP_U00096_1706735	400	MG1655	1706600	9		rsxC	putative membrane; Not classified	fused predicted 4Fe-4S ferredoxin-type protein/conserved protein	18.0018
33	1.28	1.45	CHiP_U00096_1724134	1500	MG1655	1724000	10		ydhM	N/A	predicted DNA-binding transcriptional regulator	100
									nemA	enzyme; Central intermediary metabolism: Pool, multipurpose conversions	N-ethylmaleimide reductase, FMN-linked	74.4758
34	0.92	1.19	CHiP_U00096_1803923	1200	MG1655	1802900	9.41667		yniD	N/A	predicted protein	100
									ydiY	N/A	conserved protein	99.0765
35	0.82	1.17	CHiP_U00096_1808532	500	MG1655	1808400	10		ydjM	N/A	predicted inner membrane protein regulated by LexA	70.598
36	0.86	1.45	CHiP_U00096_1821809	600	MG1655	1821600	9		cho	putative enzyme; Not classified	endonuclease of nucleotide excision repair	67.6437
37	1.11	1.43	CHiP_U00096_1870200	1000	MG1655	1869700	9.3		yeaI	N/A	predicted diguanylate cyclase	12.4746
									yeaJ	N/A	predicted diguanylate cyclase	42.6174
38	0.87	1.27	CHiP_U00096_1878335	400	MG1655	1878300	10		leuE	N/A	neutral amino-acid efflux system	62.6959
39	4.16	4.62	CHiP_U00096_1928137	2400	MG1655	1927000	9.375		yebE	N/A	conserved protein	100
									yebF	N/A	predicted protein	100
									yebG	N/A	conserved protein regulated by LexA	100
									purT	enzyme; Purine ribonucleotide biosynthesis	phosphoribosylglycinamide formyltransferase 2	42.0204
40	1.08	1.39	CHiP_U00096_1943801	1500	MG1655	1942900	8.73333		ruvB	enzyme; DNA - replication, repair, restriction/modification	ATP-dependent DNA helicase, component of RuvABC resolvasome	47.5248
									ruvA	enzyme; DNA - replication, repair, restriction/modification	component of RuvABC resolvasome, regulatory subunit	100
									yebB	N/A	predicted protein	20.7641
41	0.81	1.85	CHiP_U00096_1985928	400	MG1655	1985600	9.75		yecJ	N/A	predicted protein	72.51
									misc_RNA: isrB	N/A	Novel sRNA, function unknown	86.1635
42	1.35	1.79	CHiP_U00096_2084933	1800	MG1655	2083700	9.22222		yeeF	putative transport; Not classified	predicted amino-acid transporter	100
									yeeY	putative regulator; Not classified	predicted DNA-binding transcriptional regulator	15.8235
43	0.95	1.21	CHiP_U00096_2164524	800	MG1655	2163800	9.375		yegQ	N/A	predicted peptidase	58.7803
44	1.11	1.45	CHiP_U00096_2228614	2100	MG1655	2228400	9.52381		dusC	putative regulator; Not classified	tRNA-dihydrouridine synthase C	0.739176
									yohJ	N/A	conserved inner membrane protein	100
									yohK	putative transport; Not classified	predicted inner membrane protein	100
									cdd	enzyme; Salvage of nucleosides and nucleotides	cytidine/deoxycytidine deaminase	71.7195
45	0.73	1.22	CHiP_U00096_2276141	200	MG1655	2276000	9		yejG	N/A	predicted protein	58.1395
46	1.01	1.58	CHiP_U00096_2618941	800	MG1655	2618400	9.75		upp	enzyme; Salvage of nucleosides and nucleotides	uracil phosphoribosyltransferase	78.9137
47	0.83	1.07	CHiP_U00096_2642641	1100	MG1655	2641600	10		yfgB	N/A	predicted enzyme	61.0919
									ndk	enzyme; Purine ribonucleotide biosynthesis	multifunctional nucleoside diphosphate kinase and apyrimidinic endonuclease and 3'-phosphodiesterase	56.8445
48	0.74	0.98	CHiP_U00096_2657000	200	MG1655	2656900	10		hscA	factor; Chaperones	DnaK-like molecular chaperone specific for IscU	3.08108
									hscB	N/A	DnaJ-like molecular chaperone specific for IscU	24.466
49	1.09	1.45	CHiP_U00096_2660111	3000	MG1655	2657200	9.66667		hscB	N/A	DnaJ-like molecular chaperone specific for IscU	56.1165
									iscA	putative regulator; Not classified	FeS cluster assembly protein	100
									iscU	N/A	scaffold protein	100
									iscS	essential for the biosynthesis of 2-selenouridine in tRNA	cysteine desulfurase (tRNA sulfurtransferase), PLP-dependent	100
									iscR	regulation of Fe-S cluster assembly genes	DNA-binding transcriptional repressor	100
50	0.78	1.16	CHiP_U00096_2724301	200	MG1655	2724600	9		rRNA: rrlG	N/A	23S ribosomal RNA of rrnG operon	6.88942
51	1.1	1.47	CHiP_U00096_2726601	4600	MG1655	2725100	8.73913		rRNA: rrlG	N/A	23S ribosomal RNA of rrnG operon	72.5456
									tRNA: gltW	N/A	tRNA-Glu	100
									rRNA: rrsG	N/A	16S ribosomal RNA of rrnG operon	100
									clpB	putative enzyme; Degradation of proteins, peptides, glyco	protein disaggregation chaperone	3.03148
52	1.28	1.6	CHiP_U00096_2743923	2600	MG1655	2741800	9.5		yfiB	putative membrane; Not classified	predicted outer membrane lipoprotein	68.2573
									rplS	structural component; Ribosomal proteins - synthesis, modification	50S ribosomal subunit protein L19	100
									trmD	enzyme; Aminoacyl tRNA synthetases, tRNA modification	tRNA (guanine-1-)-methyltransferase	100
									rimM	N/A	16S rRNA processing protein	100
									rpsP	structural component; Ribosomal proteins - synthesis, modification	30S ribosomal subunit protein S16	100
53	3.91	4.25	CHiP_U00096_2750302	3000	MG1655	2749200	8.93333		nadK	N/A	NAD kinase	60.4784
									recN	putative enzyme; DNA - replication, repair, restriction/modification	recombination and repair protein	100
									smpA	orf; Inner membrane	small membrane lipoprotein	100
									yfjF	N/A	predicted protein	58.6207
54	0.74	0.96	CHiP_U00096_2782200	100	MG1655	2782700	7		ypjC	N/A	N/A	7.28332
55	2.38	3.05	CHiP_U00096_2797311	1300	MG1655	2796900	9.38462		ygaW	N/A	predicted inner membrane protein	100
									ygaC	N/A	predicted protein	100
									ygaM	N/A	predicted protein	12.9032
56	4.55	5.38	CHiP_U00096_2821435	2600	MG1655	2820000	9.80769		alaS	enzyme; Aminoacyl tRNA synthetases, tRNA modification	alanyl-tRNA synthetase	1.25475
									recX	putative regulator; Not classified	regulatory protein for RecA	100
									recA	enzyme; DNA - replication, repair, restriction/modification	DNA strand exchange and recombination protein with protease and nuclease activity	100
									ygaD	N/A	conserved protein	100
									mltB	enzyme; Murein sacculus, peptidoglycan	membrane-bound lytic murein transglycosylase B	8.01843
57	0.74	1.04	CHiP_U00096_2860424	100	MG1655	2860600	10		ygbK	N/A	conserved protein	8.57633
58	1.36	2.2	CHiP_U00096_2940730	1000	MG1655	2940400	8.9		gcvA	regulator; Central intermediary metabolism: Pool, multipurpose conversions	DNA-binding transcriptional dual regulator	20.6107
									misc_RNA: gcvB	represses oppA, dppA, gltI, and livJ expression; mechanism unknown	GcvB sRNA gene divergent from gcvA; represses oppA, dppA, gltI and livJ expression; regulated by gcvA and gcvR; this is gcvB-L, terminated at T2, 90% of gcvB RNA is from gcvB-S, encoding a 134 nt RNA terminating at T1	100
									ygdI	N/A	predicted protein	100
									csdA	1.8.2 metabolism; metabolism of other compounds; sulfur metabolism	cysteine sulfinate desulfinase	3.40249
59	0.79	1.23	CHiP_U00096_2989331	600	MG1655	2989200	9.5		ygeG	N/A	predicted chaperone	100
60	3.11	3.31	CHiP_U00096_3153408	3500	MG1655	3152100	9.68571		yghB	N/A	conserved inner membrane protein	21.8513
									yqhC	putative regulator; Not classified	predicted DNA-binding transcriptional regulator	100
									yqhD	putative enzyme; Not classified	alcohol dehydrogenase, NAD(P)-dependent	100
									dkgA	N/A	2,5-diketo-D-gluconate reductase A	100
61	1.22	1.72	CHiP_U00096_3209441	3900	MG1655	3208600	9.74359		rpsU	structural component; Ribosomal proteins - synthesis, modification	30S ribosomal subunit protein S21	100
									dnaG	enzyme; DNA - replication, repair, restriction/modification	DNA primase	100
									rpoD	factor; Global regulatory functions	RNA polymerase, sigma 70 (sigma D) factor	77.7295
62	1.89	2.41	CHiP_U00096_3305537	2400	MG1655	3303900	9.29167		deaD	enzyme; RNA synthesis, modification, DNA transcription	ATP-dependent RNA helicase	100
									nlpI	putative regulator; Not classified	conserved protein	26.9231
63	0.8	1.17	CHiP_U00096_3310310	300	MG1655	3310600	10		truB	enzyme; Aminoacyl tRNA synthetases, tRNA modification	tRNA pseudouridine synthase	21.0805
									rbfA	factor; Proteins - translation and modification	30s ribosome binding factor	25.187
64	1.07	1.4	CHiP_U00096_3314800	3800	MG1655	3312100	9.26316		infB	factor; Proteins - translation and modification	fused protein chain initiation factor 2, IF2: membrane protein/conserved protein	72.4551
									nusA	factor; RNA synthesis, modification, DNA transcription	transcription termination/antitermination L factor	100
									yhbC	N/A	conserved protein	70.7424
65	1.43	1.74	CHiP_U00096_3329002	3000	MG1655	3328600	9.46667		obgE	putative factor; Not classified	GTPase involved in cell partioning and DNA repair	100
									yhbE	N/A	conserved inner membrane protein	100
									rpmA	structural component; Ribosomal proteins - synthesis, modification	50S ribosomal subunit protein L27	100
									rplU	structural component; Ribosomal proteins - synthesis, modification	50S ribosomal subunit protein L21	100
66	0.87	1.1	CHiP_U00096_3376100	700	MG1655	3375800	10		rpsI	structural component; Ribosomal proteins - synthesis, modification	30S ribosomal subunit protein S9	100
									rplM	structural component; Ribosomal proteins - synthesis, modification	50S ribosomal subunit protein L13	59.5794
67	1.12	1.37	CHiP_U00096_3409310	1600	MG1655	3408300	8.9375		dusB	putative enzyme; Not classified	tRNA-dihydrouridine synthase B	100
									fis	factor; DNA - replication, repair, restriction/modification	global DNA-binding transcriptional dual regulator	100
									yhdJ	putative enzyme; Not classified	predicted methyltransferase	25.4525
68	1.18	1.63	CHiP_U00096_3426808	5900	MG1655	3421300	8.66102		rRNA: rrfF	N/A	5S ribosomal RNA of rrnD operon	100
									tRNA: thrV	N/A	tRNA-Thr	100
									rRNA: rrfD	N/A	5S ribosomal RNA of rrnD operon	100
									rRNA: rrlD	N/A	23S ribosomal RNA of rrnD operon	100
									tRNA: alaU	N/A	tRNA-Ala	100
									tRNA: ileU	N/A	tRNA-Ile	100
									rRNA: rrsD	N/A	16S ribosomal RNA of rrnD operon	100
69	1.07	1.49	CHiP_U00096_3439500	2800	MG1655	3438000	9.64286		rplQ	structural component; Ribosomal proteins - synthesis, modification	50S ribosomal subunit protein L17	5.48303
									rpoA	enzyme; RNA synthesis, modification, DNA transcription	RNA polymerase, alpha subunit	100
									rpsD	structural component; Ribosomal proteins - synthesis, modification	30S ribosomal subunit protein S4	100
									rpsK	structural component; Ribosomal proteins - synthesis, modification	30S ribosomal subunit protein S11	100
									rpsM	structural component; Ribosomal proteins - synthesis, modification	30S ribosomal subunit protein S13	100
									rpmJ	structural component; Ribosomal proteins - synthesis, modification	50S ribosomal subunit protein L36	100
									secY	putative transport; Not classified	preprotein translocase membrane subunit	0.901578
70	0.75	1.33	CHiP_U00096_3442002	200	MG1655	3441800	8.5		secY	putative transport; Not classified	preprotein translocase membrane subunit	15.0263
71	1.15	1.73	CHiP_U00096_3445116	3600	MG1655	3442200	8.88889		rplO	structural component; Ribosomal proteins - synthesis, modification	50S ribosomal subunit protein L15	83.1797
									rpmD	structural component; Ribosomal proteins - synthesis, modification	50S ribosomal subunit protein L30	100
									rpsE	structural component; Ribosomal proteins - synthesis, modification	30S ribosomal subunit protein S5	100
									rplR	structural component; Ribosomal proteins - synthesis, modification	50S ribosomal subunit protein L18	100
									rplF	structural component; Ribosomal proteins - synthesis, modification	50S ribosomal subunit protein L6	100
									rpsH	structural component; Ribosomal proteins - synthesis, modification	30S ribosomal subunit protein S8	100
									rpsN	structural component; Ribosomal proteins - synthesis, modification	30S ribosomal subunit protein S14	100
									rplE	structural component; Ribosomal proteins - synthesis, modification	50S ribosomal subunit protein L5	100
									rplX	structural component; Ribosomal proteins - synthesis, modification	50S ribosomal subunit protein L24	100
									rplN	structural component; Ribosomal proteins - synthesis, modification	50S ribosomal subunit protein L14	0
72	2.4	2.73	CHiP_U00096_3450133	5600	MG1655	3445900	9.46429		rplN	structural component; Ribosomal proteins - synthesis, modification	50S ribosomal subunit protein L14	73.0458
									rpsQ	structural component; Ribosomal proteins - synthesis, modification	30S ribosomal subunit protein S17	100
									rpmC	structural component; Ribosomal proteins - synthesis, modification	50S ribosomal subunit protein L29	100
									rplP	structural component; Ribosomal proteins - synthesis, modification	50S ribosomal subunit protein L16	100
									rpsC	structural component; Ribosomal proteins - synthesis, modification	30S ribosomal subunit protein S3	100
									rplV	structural component; Ribosomal proteins - synthesis, modification	50S ribosomal subunit protein L22	100
									rpsS	structural component; Ribosomal proteins - synthesis, modification	30S ribosomal subunit protein S19	100
									rplB	structural component; Ribosomal proteins - synthesis, modification	50S ribosomal subunit protein L2	100
									rplW	structural component; Ribosomal proteins - synthesis, modification	50S ribosomal subunit protein L23	100
									rplD	structural component; Ribosomal proteins - synthesis, modification	50S ribosomal subunit protein L4	100
									rplC	structural component; Ribosomal proteins - synthesis, modification	50S ribosomal subunit protein L3	100
									rpsJ	structural component; Ribosomal proteins - synthesis, modification	30S ribosomal subunit protein S10	100
73	1.04	1.43	CHiP_U00096_3472541	1500	MG1655	3471300	10		fusA	factor; Proteins - translation and modification	protein chain elongation factor EF-G, GTP-binding	11.1637
									rpsG	structural component; Ribosomal proteins - synthesis, modification	30S ribosomal subunit protein S7	100
									rpsL	structural component; Ribosomal proteins - synthesis, modification	30S ribosomal subunit protein S12	100
									yheL	N/A	predicted intracellular sulfur oxidation protein	34.8432
74	0.91	1.13	CHiP_U00096_3490916	900	MG1655	3490800	9.77778		tsgA	putative transport; Not classified	predicted transporter	76.2066
75	0.79	1.27	CHiP_U00096_3719041	400	MG1655	3718600	9.25		hokA	component of addiction module (incomplete)	toxic polypeptide, small	15.1316
									insJ	IS, phage, Tn; Transposon-related functions	IS150 protein InsA	57.0058
76	0.75	1.35	CHiP_U00096_3764636	400	MG1655	3764500	9		yibA	N/A	lyase containing HEAT-repeat	47.5059
77	0.78	1.12	CHiP_U00096_3799706	500	MG1655	3799200	8		rfaJ	enzyme; Surface polysaccharides & antigens	UDP-D-glucose:(galactosyl)lipopolysaccharide glucosyltransferase	49.2126
78	0.76	1.12	CHiP_U00096_3799706	200	MG1655	3799900	9.5		rfaJ	enzyme; Surface polysaccharides & antigens	UDP-D-glucose:(galactosyl)lipopolysaccharide glucosyltransferase	12.0079
									rfaI	enzyme; Surface polysaccharides & antigens	UDP-D-galactose:(glucosyl)lipopolysaccharide- alpha-1,3-D-galactosyltransferase	3.72915
79	0.97	1.44	CHiP_U00096_3809328	800	MG1655	3809100	9.25		mutM	enzyme; DNA - replication, repair, restriction/modification	formamidopyrimidine/5-formyluracil/ 5-hydroxymethyluracil DNA glycosylase	9.2707
									rpmG	structural component; Ribosomal proteins - synthesis, modification	50S ribosomal subunit protein L33	100
									rpmB	structural component; Ribosomal proteins - synthesis, modification	50S ribosomal subunit protein L28	100
80	1.25	1.42	CHiP_U00096_3815835	1400	MG1655	3815600	9.42857		dinD	phenotype; DNA - replication, repair, restriction/modification	DNA-damage-inducible protein	100
									yicG	N/A	conserved inner membrane protein	16.6937
81	1.82	2.89	CHiP_U00096_3851533	1600	MG1655	3851400	9.5625		tisB	N/A	lexA-regulated toxic peptide	100
									emrD	transport; Drug/analog sensitivity	multidrug efflux system protein	89.1047
82	0.94	1.51	CHiP_U00096_3882400	1500	MG1655	3881500	8.53333		dnaA	putative regulator; DNA - replication, repair, restriction/modification	chromosomal replication initiator protein DnaA, DNA-binding transcriptional dual regulator	17.9615
									rpmH	structural component; Ribosomal proteins - synthesis, modification	50S ribosomal subunit protein L34	100
									rnpA	enzyme; Degradation of RNA	protein C5 component of RNase P	100
									yidD	N/A	predicted protein	62.6459
83	0.86	1.31	CHiP_U00096_3924229	700	MG1655	3924100	10		mioC	factor; DNA - replication, repair, restriction/modification	FMN-binding protein MioC	85.3273
									asnC	regulator; Amino acid biosynthesis: Asparagine	DNA-binding transcriptional dual regulator	50.655
84	1.25	2.11	CHiP_U00096_3939718	3500	MG1655	3939100	8.85714		yieP	N/A	predicted transcriptional regulator	36.1272
									rRNA: rrsC	N/A	16S ribosomal RNA of rrnC operon	100
									tRNA: gltU	N/A	tRNA-Glu	100
									rRNA: rrlC	N/A	23S ribosomal RNA of rrnC operon	30.0723
85	0.88	1.33	CHiP_U00096_3943433	1000	MG1655	3943600	9.9		rRNA: rrlC	N/A	23S ribosomal RNA of rrnC operon	34.4471
86	1.04	1.34	CHiP_U00096_3996614	1600	MG1655	3996000	9.375		uvrD	enzyme; DNA - replication, repair, restriction/modification	DNA-dependent ATPase I and helicase II	73.728
87	1.09	1.37	CHiP_U00096_4000515	2200	MG1655	3999100	9.31818		corA	transport; Transport of small molecules: Cations	magnesium/nickel/cobalt transporter	100
									yigF	N/A	conserved inner membrane protein	100
									yigG	N/A	predicted inner membrane protein	100
88	1.24	1.74	CHiP_U00096_4033404	4700	MG1655	4033000	9.25532		hemG	enzyme; Biosynthesis of cofactors, carriers: Heme, porphyrin	protoporphyrin oxidase, flavoprotein	32.2936
									rRNA: rrsA	N/A	16S ribosomal RNA of rrnA operon	100
									tRNA: ileT	N/A	tRNA-Ile	100
									tRNA: alaT	N/A	tRNA-Ala	100
									rRNA: rrlA	N/A	23S ribosomal RNA of rrnA operon	74.3113
89	0.73	1.34	CHiP_U00096_4037311	100	MG1655	4037800	9		rRNA: rrlA	N/A	23S ribosomal RNA of rrnA operon	3.44353
90	0.83	1.39	CHiP_U00096_4038406	600	MG1655	4038200	9		rRNA: rrlA	N/A	23S ribosomal RNA of rrnA operon	8.47107
									rRNA: rrfA	N/A	5S ribosomal RNA of rrnA operon	100
91	1.38	1.79	CHiP_U00096_4164612	1800	MG1655	4164000	8.55556		murI	enzyme; Murein sacculus, peptidoglycan	glutamate racemase	35.9393
									rRNA: rrsB	N/A	16S ribosomal RNA of rrnB operon	72.5503
92	1.12	1.6	CHiP_U00096_4167717	3600	MG1655	4165900	9.19444		rRNA: rrsB	N/A	16S ribosomal RNA of rrnB operon	20.9604
									tRNA: gltT	N/A	tRNA-Glu	100
									rRNA: rrlB	N/A	23S ribosomal RNA of rrnB operon	97.692
93	0.74	1.27	CHiP_U00096_4169804	200	MG1655	4169700	10		rRNA: rrfB	N/A	5S ribosomal RNA of rrnB operon	66.3866
94	0.79	1.07	CHiP_U00096_4174026	500	MG1655	4174100	10		tufB	factor; Proteins - translation and modification	protein chain elongation factor EF-Tu (duplicate of tufA)	42.2297
95	1.28	1.6	CHiP_U00096_4176937	4300	MG1655	4175900	9.30233		nusG	putative factor; RNA synthesis, modification, DNA transcription	transcription termination factor	75.4128
									rplK	structural component; Ribosomal proteins - synthesis, modification	50S ribosomal subunit protein L11	100
									rplA	structural component; Ribosomal proteins - synthesis, modification	50S ribosomal subunit protein L1	100
									rplJ	structural component; Ribosomal proteins - synthesis, modification	50S ribosomal subunit protein L10	100
									rplL	structural component; Ribosomal proteins - synthesis, modification	50S ribosomal subunit protein L7/L12	100
									rpoB	enzyme; RNA synthesis, modification, DNA transcription	RNA polymerase, beta subunit	23.138
96	1.06	1.67	CHiP_U00096_4206019	1200	MG1655	4205900	9.16667		rRNA: rrsE	N/A	16S ribosomal RNA of rrnE operon	60.3504
97	1.12	1.53	CHiP_U00096_4209300	2200	MG1655	4207200	8.68182		rRNA: rrsE	N/A	16S ribosomal RNA of rrnE operon	33.1603
									tRNA: gltV	N/A	tRNA-Glu	100
									rRNA: rrlE	N/A	23S ribosomal RNA of rrnE operon	45.9525
98	1.02	1.53	CHiP_U00096_4209300	1900	MG1655	4209500	10		rRNA: rrlE	N/A	23S ribosomal RNA of rrnE operon	50.6028
									rRNA: rrfE	N/A	5S ribosomal RNA of rrnE operon	100
									yjaA	N/A	conserved protein	37.3368
99	2.35	2.93	CHiP_U00096_4255135	2400	MG1655	4254600	9.16667		dgkA	enzyme; Fatty acid and phosphatidic acid biosynthesis	diacylglycerol kinase	100
									lexA	regulator; Global regulatory functions	DNA-binding transcriptional repressor of SOS regulon	100
									dinF	factor; DNA - replication, repair, restriction/modification	DNA-damage-inducible SOS response protein	89.5577
100	2.32	2.69	CHiP_U00096_4271930	4600	MG1655	4269200	9.52174		uvrA	enzyme; DNA - replication, repair, restriction/modification	ATPase and DNA damage recognition protein of nucleotide excision repair excinuclease UvrABC	95.4642
									ssb	factor; DNA - replication, repair, restriction/modification	single-stranded DNA-binding protein	100
									yjcB	N/A	predicted inner membrane protein	100
									yjcC	N/A	predicted signal transduction protein (EAL domain containing protein)	19.2938
101	0.79	1.16	CHiP_U00096_4335405	700	MG1655	4335300	7.71429		adiY	putative regulator; Not classified	DNA-binding transcriptional activator	85.6767
102	1.07	1.46	CHiP_U00096_4390540	1000	MG1655	4390100	9.6		orn	N/A	oligoribonuclease	13.211
									tRNA: glyV	N/A	tRNA-Gly	100
									tRNA: glyX	N/A	tRNA-Gly	100
									tRNA: glyY	N/A	tRNA-Gly	100
									yjeS	N/A	predicted Fe-S electron transport protein	13.0817
103	1.16	1.55	CHiP_U00096_4424209	1700	MG1655	4423400	10		rpsF	structural component; Ribosomal proteins - synthesis, modification	30S ribosomal subunit protein S6	34.4304
									priB	factor; DNA - replication, repair, restriction/modification	primosomal protein N	100
									rpsR	structural component; Ribosomal proteins - synthesis, modification	30S ribosomal subunit protein S18	100
									rplI	structural component; Ribosomal proteins - synthesis, modification	50S ribosomal subunit protein L9	100
									yjfZ	N/A	predicted protein	56.5491

## Sheet: Exo_MG1655_(I)_30min_1_GR
Peak Number	High Average Ratio	High Ratio for Spot	High Spot	Length	Chromosome	Peak Start	Array Density	P-value	Gene name	Function	Product	Percentage
1	2.58	2.76	CHiP_U00096_0000610	5100	MG1655	500	9.68627		thrA	enzyme; Amino acid biosynthesis: Threonine	fused aspartokinase I and homoserine dehydrogenase I	93.3794
									thrB	enzyme; Amino acid biosynthesis: Threonine	homoserine kinase	100
									thrC	enzyme; Amino acid biosynthesis: Threonine	threonine synthase	100
									yaaX	N/A	predicted protein	100
2	0.8	1.02	CHiP_U00096_0024404	900	MG1655	24800	9		ileS	enzyme; Aminoacyl tRNA synthetases, tRNA modification	isoleucyl-tRNA synthetase	14.4531
									lspA	enzyme; Protein, peptide secretion	prolipoprotein signal peptidase (signal peptidase II)	99.7976
3	1.63	1.85	CHiP_U00096_0031500	5100	MG1655	29400	9.62745		carA	enzyme; Pyrimidine ribonucleotide biosynthesis	carbamoyl phosphate synthetase small subunit, glutamine amidotransferase	100
									carB	enzyme; Pyrimidine ribonucleotide biosynthesis	carbamoyl-phosphate synthase large subunit	100
									caiF	regulator; Central intermediary metabolism: Pool, multipurpose conversions	DNA-binding transcriptional activator	50.6329
4	0.82	1.18	CHiP_U00096_0053237	800	MG1655	53000	9		pdxA	enzyme; Biosynthesis of cofactors, carriers: Pyridoxine	4-hydroxy-L-threonine phosphate dehydrogenase, NAD-dependent	42.0627
									surA	phenotype; Not classified	peptidyl-prolyl cis-trans isomerase (PPIase)	29.86
5	0.83	1.14	CHiP_U00096_0055402	700	MG1655	54800	9.14286		imp	phenotype; Adaptations, atypical conditions	exported protein required for envelope biosynthesis and integrity	29.7366
6	2.46	2.78	CHiP_U00096_0083310	5700	MG1655	78500	9.38596		setA	putative transport; Not classified	broad specificity sugar efflux system	25.382
									leuD	enzyme; Amino acid biosynthesis: Leucine	3-isopropylmalate isomerase subunit	100
									leuC	enzyme; Amino acid biosynthesis: Leucine	3-isopropylmalate isomerase subunit, dehydratase component	100
									leuB	enzyme; Amino acid biosynthesis: Leucine	3-isopropylmalate dehydrogenase	100
									leuA	enzyme; Amino acid biosynthesis: Leucine	2-isopropylmalate synthase	100
									leuL	leader; Amino acid biosynthesis: Leucine	leu operon leader peptide	100
7	1.63	1.96	CHiP_U00096_0085903	3400	MG1655	85500	9.61765		ilvI	enzyme; Amino acid biosynthesis: Isoleucine, Valine	acetolactate synthase III, large subunit	100
									ilvH	enzyme; Amino acid biosynthesis: Isoleucine, Valine	acetolactate synthase III, thiamin-dependent, small subunit	100
									fruR	regulator; Energy metabolism, carbon: Glycolysis	DNA-binding transcriptional dual regulator	86.8526
8	0.74	1.13	CHiP_U00096_0090200	100	MG1655	90500	9		mraW	orf; Not classified	S-adenosyl-dependent methyltransferase activity on membrane-located substrates	10.627
9	1	1.29	CHiP_U00096_0093202	2700	MG1655	92400	9.2963		ftsI	enzyme; Cell division	transpeptidase involved in septal peptidoglycan synthesis (penicillin-binding protein 3)	44.111
									murE	enzyme; Murein sacculus, peptidoglycan	UDP-N-acetylmuramoyl-L-alanyl-D-glutamate:meso- diaminopimelate ligase	100
									murF	enzyme; Murein sacculus, peptidoglycan	UDP-N-acetylmuramoyl-tripeptide:D-alanyl-D- alanine ligase	33.137
10	0.76	0.97	CHiP_U00096_0095832	300	MG1655	95300	8		murF	enzyme; Murein sacculus, peptidoglycan	UDP-N-acetylmuramoyl-tripeptide:D-alanyl-D- alanine ligase	22.0913
11	1.08	1.4	CHiP_U00096_0098627	5300	MG1655	95700	8.73585		murF	enzyme; Murein sacculus, peptidoglycan	UDP-N-acetylmuramoyl-tripeptide:D-alanyl-D- alanine ligase	22.6804
									mraY	enzyme; Murein sacculus, peptidoglycan	phospho-N-acetylmuramoyl-pentapeptide transferase	100
									murD	enzyme; Murein sacculus, peptidoglycan	UDP-N-acetylmuramoyl-L-alanine:D-glutamate ligase	100
									ftsW	membrane; Cell division	integral membrane protein involved in stabilizing FstZ ring during cell division	100
									murG	enzyme; Murein sacculus, peptidoglycan	N-acetylglucosaminyl transferase	100
									murC	enzyme; Murein sacculus, peptidoglycan	UDP-N-acetylmuramate:L-alanine ligase	15.9322
12	1.12	1.27	CHiP_U00096_0103400	3200	MG1655	101200	9.03125		murC	enzyme; Murein sacculus, peptidoglycan	UDP-N-acetylmuramate:L-alanine ligase	70.5085
									ddlB	enzyme; Murein sacculus, peptidoglycan	D-alanine:D-alanine ligase	100
									ftsQ	phenotype; Cell division	membrane anchored protein involved in growth of wall at septum	100
									ftsA	phenotype; Cell division	ATP-binding cell division protein involved in recruitment of FtsK to Z ring	33.122
13	0.73	1.06	CHiP_U00096_0105032	200	MG1655	104600	9		ftsA	phenotype; Cell division	ATP-binding cell division protein involved in recruitment of FtsK to Z ring	15.8479
14	0.86	1.09	CHiP_U00096_0105300	900	MG1655	104900	9.44444		ftsA	phenotype; Cell division	ATP-binding cell division protein involved in recruitment of FtsK to Z ring	27.2583
									ftsZ	enzyme; Cell division	GTP-binding tubulin-like cell division protein	43.0061
15	2.01	2.27	CHiP_U00096_0120910	1800	MG1655	119800	9.66667		ampE	regulator; Drug/analog sensitivity	predicted inner membrane protein	39.2272
									aroP	transport; Transport of small molecules: Amino acids, amines	aromatic amino acid transporter	100
16	1.1	1.4	CHiP_U00096_0133924	2200	MG1655	132200	9.40909		acnB	enzyme; Energy metabolism, carbon: TCA cycle	bifunctional aconitate hydratase 2/2-methylisocitrate dehydratase	77.474
									yacL	N/A	conserved protein	3.31492
17	0.75	1.03	CHiP_U00096_0173313	300	MG1655	173600	10		hemL	enzyme; Biosynthesis of cofactors, carriers: Heme, porphyrin	glutamate-1-semialdehyde aminotransferase (aminomutase)	23.2812
18	1.41	1.81	CHiP_U00096_0186202	2200	MG1655	184900	9		yaeI	N/A	predicted phosphatase	20.8128
									dapD	enzyme; Amino acid biosynthesis: Lysine	2,3,4,5-tetrahydropyridine-2-carboxylate N-succinyltransferase	100
									glnD	enzyme; Amino acid biosynthesis: Glutamine	uridylyltransferase	41.991
19	0.82	1.21	CHiP_U00096_0200026	500	MG1655	199800	10		yaeT	N/A	conserved protein	20.5592
20	1.82	2.22	CHiP_U00096_0221116	2600	MG1655	220200	9.19231		metQ	Transport of small molecules: Amino acids, amines	DL-methionine transporter subunit	89.3252
									metI	Transport of small molecules: Amino acids, amines	DL-methionine transporter subunit	100
									metN	Transport of small molecules: Amino acids, amines	DL-methionine transporter subunit	100
21	0.73	1.1	CHiP_U00096_0231500	300	MG1655	231700	10		yafD	N/A	conserved protein	27.75
									yafE	putative enzyme; Not classified	predicted S-adenosyl-L-methionine-dependent methyltransferase	11.878
22	0.92	1.18	CHiP_U00096_0233640	1000	MG1655	233200	8.8		mltD	regulator; Energy metabolism, carbon: Anaerobic respiration	predicted membrane-bound lytic murein transglycosylase D	55.5965
									gloB	putative enzyme; Central intermediary metabolism: Pool, multipurpose conversions	predicted hydroxyacylglutathione hydrolase	22.9139
23	0.83	1.08	CHiP_U00096_0259700	500	MG1655	259900	8.6		proB	enzyme; Amino acid biosynthesis: Proline	gamma-glutamate kinase	45.3309
24	1.68	2	CHiP_U00096_0289212	2100	MG1655	287600	10		yagH	putative enzyme; Not classified	CP4-6 prophage; predicted xylosidase/arabinosidase	1.42857
									yagI	putative regulator; Not classified	CP4-6 prophage; predicted DNA-binding transcriptional regulator	100
									argF	enzyme; Amino acid biosynthesis: Arginine	CP4-6 prophage; ornithine carbamoyltransferase 2, chain F	100
25	1.98	2.43	CHiP_U00096_0405617	2100	MG1655	405000	9.19048		yaiI	N/A	conserved protein	97.3799
									aroL	enzyme; Amino acid biosynthesis: Chorismate	shikimate kinase II	100
									yaiA	N/A	predicted protein	100
									aroM	N/A	conserved protein	66.1743
26	0.73	0.89	CHiP_U00096_0437717	200	MG1655	437900	9		dxs	enzyme; Central intermediary metabolism: Pool, multipurpose conversions	1-deoxyxylulose-5-phosphate synthase, thiamine-requiring, FAD-requiring	10.7411
27	0.74	0.86	CHiP_U00096_0439307	600	MG1655	439300	8.83333		dxs	enzyme; Central intermediary metabolism: Pool, multipurpose conversions	1-deoxyxylulose-5-phosphate synthase, thiamine-requiring, FAD-requiring	5.42427
									ispA	enzyme; Biosynthesis of cofactors, carriers: Menaquinone, ubiquinone	geranyltranstransferase	52.7253
28	0.91	1.23	CHiP_U00096_0477817	900	MG1655	477700	10		ylaB	N/A	conserved inner membrane protein	9.09677
									ylaC	N/A	predicted inner membrane protein	100
									maa	putative enzyme; Not classified	maltose O-acetyltransferase	1.63339
29	0.76	1.16	CHiP_U00096_0478727	200	MG1655	478900	10		maa	putative enzyme; Not classified	maltose O-acetyltransferase	36.2976
30	0.74	1.06	CHiP_U00096_0479319	200	MG1655	479500	9		hha	regulator; Proteins - translation and modification	modulator of gene expression, with H-NS	14.6789
									ybaJ	N/A	predicted protein	37.9679
31	0.84	1.26	CHiP_U00096_0501412	1000	MG1655	501000	8.2		ybaL	putative transport; Not classified	predicted transporter with NAD(P)-binding Rossmann-fold domain	59.6659
32	0.74	1.12	CHiP_U00096_0507702	100	MG1655	508100	8		copA	putative enzyme; Not classified	copper transporter	3.99361
33	0.79	1.17	CHiP_U00096_0516713	300	MG1655	516700	9		ybbN	putative enzyme; Not classified	predicted thioredoxin domain-containing protein	35.1288
34	0.75	1.16	CHiP_U00096_0519013	300	MG1655	518600	10		tesA	enzyme; Fatty acid and phosphatidic acid biosynthesis	multifunctional acyl-CoA thioesterase I and protease I and lysophospholipase L1	47.9233
35	0.78	1.04	CHiP_U00096_0550528	300	MG1655	550600	9.33333		purK	enzyme; Purine ribonucleotide biosynthesis	N5-carboxyaminoimidazole ribonucleotide synthase	14.0581
36	2.12	2.41	CHiP_U00096_0575639	1500	MG1655	574900	10		insH	IS, phage, Tn; Transposon-related functions	IS5 transposase and trans-activator	7.48031
37	1.27	1.63	CHiP_U00096_0577939	900	MG1655	577400	9.22222		rzpD	IS, phage, Tn; Phage-related functions and prophages	DLP12 prophage; predicted murein endopeptidase	84.8156
									rzoD	N/A	DLP12 prophage; predicted lipoprotein	100
									borD	IS, phage, Tn; Phage-related functions and prophages	DLP12 prophage; predicted lipoprotein	100
38	1.34	1.6	CHiP_U00096_0584334	1300	MG1655	583800	10		ompT	enzyme; Outer membrane constituents	DLP12 prophage; outer membrane protease VII (outer membrane protein 3b)	100
39	0.78	1.09	CHiP_U00096_0629441	900	MG1655	629600	8.55556		cstA	phenotype; Global regulatory functions	carbon starvation protein	42.7553
40	1	1.25	CHiP_U00096_0631237	1500	MG1655	630800	9.8		cstA	phenotype; Global regulatory functions	carbon starvation protein	20.0475
									ybdD	N/A	conserved protein	100
									ybdH	putative enzyme; Not classified	predicted oxidoreductase	63.2353
41	1.55	2.01	CHiP_U00096_0656600	1200	MG1655	656100	9.91667		pagP	N/A	palmitoyl transferase for Lipid A	42.8571
									cspE	phenotype; Not classified	DNA-binding transcriptional repressor	100
									crcB	N/A	predicted inner membrane protein associated with chromosome condensation	100
									ybeM	N/A	N/A	23.7113
42	0.82	1.01	CHiP_U00096_0664321	800	MG1655	663800	9		rlpA	membrane; Macromolecule synthesis, modification: Lipoprotein	minor lipoprotein	56.3419
									mrdB	phenotype; Cell division	cell wall shape-determining protein	15.8273
43	0.99	1.3	CHiP_U00096_0690830	1800	MG1655	689600	10		lnt	enzyme; Transport of small molecules: Cations	apolipoprotein N-acyltransferase	32.7698
									ybeX	putative transport; Not classified	predicteed ion transport	100
									ybeY	N/A	conserved protein	64.8822
44	0.92	1.12	CHiP_U00096_0699313	1400	MG1655	699200	9.28571		nagD	enzyme; Central intermediary metabolism: Amino sugars	UMP phosphatase	46.4096
									nagC	regulator; Central intermediary metabolism: Amino sugars	DNA-binding transcriptional dual regulator, repressor of N-acetylglucosamine	82.2131
45	0.72	1.02	CHiP_U00096_0712341	100	MG1655	712800	9		pgm	enzyme; Degradation of small molecules: Carbon compounds	phosphoglucomutase	6.09756
46	0.88	1.27	CHiP_U00096_0713729	700	MG1655	713300	9		pgm	enzyme; Degradation of small molecules: Carbon compounds	phosphoglucomutase	42.6829
47	0.91	1.17	CHiP_U00096_0743040	900	MG1655	743000	9.22222		ybgJ	putative enzyme; Not classified	predicted enzyme subunit	71.9512
									ybgK	putative enzyme; Not classified	predicted enzyme subunit	46.5665
48	0.75	1.08	CHiP_U00096_0745041	600	MG1655	744700	10		ybgL	phenotype; Not classified	predicted lactam utilization protein	57.4932
									nei	enzyme; DNA - replication, repair, restriction/modification	endonuclease VIII/ 5-formyluracil/5-hydroxymethyluracil DNA glycosylase	17.952
49	2.21	2.42	CHiP_U00096_0755819	12400	MG1655	752300	9.19355		gltA	enzyme; Energy metabolism, carbon: TCA cycle	citrate synthase	100
									sdhC	enzyme; Energy metabolism, carbon: TCA cycle	succinate dehydrogenase, membrane subunit, binds cytochrome b556	100
									sdhD	enzyme; Energy metabolism, carbon: TCA cycle	succinate dehydrogenase, membrane subunit, binds cytochrome b556	100
									sdhA	enzyme; Energy metabolism, carbon: TCA cycle	succinate dehydrogenase, flavoprotein subunit	100
									sdhB	enzyme; Energy metabolism, carbon: TCA cycle	succinate dehydrogenase, FeS subunit	100
									sucA	enzyme; Energy metabolism, carbon: TCA cycle	2-oxoglutarate decarboxylase, thiamin-requiring	100
									sucB	enzyme; Energy metabolism, carbon: TCA cycle	dihydrolipoyltranssuccinase	100
									sucC	enzyme; Energy metabolism, carbon: TCA cycle	succinyl-CoA synthetase, beta subunit	100
									sucD	enzyme; Energy metabolism, carbon: TCA cycle	succinyl-CoA synthetase, NAD(P)-binding, alpha subunit	100
									mngR	regulator; Energy metabolism, carbon: TCA cycle	DNA-binding transcriptional dual regulator, fatty-acyl-binding	44.8753
50	0.79	1.16	CHiP_U00096_0777903	600	MG1655	777800	9.16667		tolB	factor; Colicin-related functions	periplasmic protein	35.2167
									pal	membrane; Macromolecule synthesis, modification: Lipoprotein	peptidoglycan-associated outer membrane lipoprotein	21.1132
51	1.24	1.54	CHiP_U00096_0783200	2200	MG1655	781600	9.45455		nadA	enzyme; Biosynthesis of cofactors, carriers: Pyridine nucleotide	quinolinate synthase, subunit A	72.0038
									pnuC	transport; Transport of small molecules: Nucleosides, purines, pyrimidines	predicted nicotinamide mononucleotide transporter	100
									zitB	putative transport; Not classified	zinc efflux system	73.8576
52	1.31	1.49	CHiP_U00096_0785731	1600	MG1655	785000	9.375		aroG	enzyme; Amino acid biosynthesis: Phenylalanine	3-deoxy-D-arabino-heptulosonate-7-phosphate synthase, phenylalanine repressible	86.3118
									gpmA	enzyme; Energy metabolism, carbon: Glycolysis	phosphoglyceromutase 1	71.0106
53	1.34	1.73	CHiP_U00096_0792800	1700	MG1655	791600	9.35294		modF	transport; Transport of small molecules: Anions	fused molybdate transporter subunits of ABC superfamily: ATP-binding components	95.856
									modE	regulator; Transport of small molecules: Anions	DNA-binding transcriptional dual regulator	28.0457
54	0.93	1.29	CHiP_U00096_0809713	1000	MG1655	809400	10		bioB	enzyme; Biosynthesis of cofactors, carriers: Biotin	biotin synthase	19.9038
									bioF	enzyme; Biosynthesis of cofactors, carriers: Biotin	8-amino-7-oxononanoate synthase	68.9775
55	0.79	1.04	CHiP_U00096_0816832	500	MG1655	816500	10		moaA	enzyme; Biosynthesis of cofactors, carriers: Molybdopterin	molybdopterin biosynthesis protein A	50.5561
56	1.4	1.74	CHiP_U00096_0846115	2400	MG1655	844800	9.25		glnQ	transport; Transport of small molecules: Amino acids, amines	glutamine transporter subunit	100
									glnP	transport; Transport of small molecules: Amino acids, amines	glutamine transporter subunit	100
									glnH	transport; Transport of small molecules: Amino acids, amines	glutamine transporter subunit	96.3807
57	0.74	1.13	CHiP_U00096_0852004	300	MG1655	852100	9		yliL	N/A	predicted protein	23.4201
									misc_RNA: rybA	N/A	Novel sRNA, function unknown	100
58	1.27	1.66	CHiP_U00096_0868500	6300	MG1655	865900	9.04762		iaaA	orf; Not classified	L-asparaginase	88.7047
									gsiA	putative transport; Not classified	fused predicted peptide transport subunits of ABC superfamily: ATP-binding components	100
									gsiB	putative transport; Not classified	predicted peptide transporter subunit: periplasmic-binding component of ABC superfamily	100
									gsiC	putative transport; Not classified	predicted peptide transporter subunit: membrane component of ABC superfamily	100
									gsiD	putative transport; Not classified	predicted peptide transporter subunit: membrane component of ABC superfamily	100
59	0.83	1.13	CHiP_U00096_0881612	900	MG1655	881300	10		deoR	regulator; Salvage of nucleosides and nucleotides	DNA-binding transcriptional repressor	86.6755
									ybjG	N/A	undecaprenyl pyrophosphate phosphatase	31.0403
60	0.74	1.06	CHiP_U00096_0896402	300	MG1655	896000	8		potH	transport; Transport of small molecules: Amino acids, amines	putrescine transporter subunit: membrane component of ABC superfamily	31.4795
61	1.47	1.73	CHiP_U00096_0899526	1700	MG1655	898600	10		rumB	putative enzyme; Not classified	23S rRNA m(5)U747 methyltransferase	23.7799
									artJ	transport; Transport of small molecules: Amino acids, amines	arginine transporter subunit	100
									artM	transport; Transport of small molecules: Amino acids, amines	arginine transporter subunit	31.5868
62	1.14	1.63	CHiP_U00096_0917200	1100	MG1655	916800	10		ybjD	N/A	conserved protein with nucleoside triphosphate hydrolase domain	33.4138
									ybjX	putative enzyme; Not classified	conserved protein	55.3427
63	1.13	1.46	CHiP_U00096_0923127	3200	MG1655	921300	9.96875		macB	putative transport; Not classified	fused macrolide transporter subunits of ABC superfamily: ATP-binding component/membrane component	11.0997
									cspD	phenotype; Not classified	cold shock protein homolog	100
									clpS	N/A	regulatory protein for ClpA substrate specificity	100
									clpA	enzyme; Degradation of proteins, peptides, glyco	ATPase and specificity subunit of ClpA-ClpP ATP-dependent serine protease, chaperone activity	88.4446
64	0.98	1.64	CHiP_U00096_0931715	700	MG1655	931500	9.28571		lrp	regulator; Central intermediary metabolism: Pool, multipurpose conversions	DNA-binding transcriptional dual regulator, leucine-binding	77.3279
65	0.92	1.22	CHiP_U00096_0939700	800	MG1655	938900	9.375		serS	enzyme; Aminoacyl tRNA synthetases, tRNA modification	seryl-tRNA synthetase, also charges selenocysteinyl-tRNA with serine	61.9195
66	2.19	2.49	CHiP_U00096_0957400	2800	MG1655	956500	9.75		ycaP	N/A	conserved inner membrane protein	25.578
									serC	enzyme; Amino acid biosynthesis: Serine	3-phosphoserine/phosphohydroxythreonine aminotransferase	100
									aroA	enzyme; Amino acid biosynthesis: Chorismate	5-enolpyruvylshikimate-3-phosphate synthetase	98.597
67	1.01	1.24	CHiP_U00096_0983612	1800	MG1655	982300	10		ycbK	N/A	conserved protein	99.635
									ycbL	N/A	predicted metal-binding enzyme	100
									aspC	enzyme; Amino acid biosynthesis: Aspartate	aspartate aminotransferase, PLP-dependent	30.084
68	1.86	2.02	CHiP_U00096_0986110	2100	MG1655	984700	9.2381		aspC	enzyme; Amino acid biosynthesis: Aspartate	aspartate aminotransferase, PLP-dependent	19.4958
									ompF	membrane; Outer membrane constituents	outer membrane porin 1a (Ia;b;F)	100
69	0.81	0.99	CHiP_U00096_0988541	800	MG1655	988400	8		pncB	enzyme; Biosynthesis of cofactors, carriers: Pyridine nucleotide	nicotinate phosphoribosyltransferase	66.5557
70	0.78	1.21	CHiP_U00096_1025515	200	MG1655	1025900	9		mgsA	enzyme; Central intermediary metabolism: Pool, multipurpose conversions	methylglyoxal synthase	43.6681
71	1.27	1.61	CHiP_U00096_1080935	1200	MG1655	1080300	8.83333		efeU	N/A	N/A	100
									ycdO	N/A	conserved protein	3.01686
72	0.93	1.22	CHiP_U00096_1084637	1000	MG1655	1084200	9		phoH	regulator; Central intermediary metabolism: Phosphorus compounds	conserved protein with nucleoside triphosphate hydrolase domain	92.5752
73	2.7	3.06	CHiP_U00096_1130400	7900	MG1655	1129500	9.27848		flgA	putative structure; Surface structures	assembly protein for flagellar basal-body periplasmic P ring	88.9226
									flgB	structural component; Surface structures	flagellar component of cell-proximal portion of basal-body rod	100
									flgC	structural component; Surface structures	flagellar component of cell-proximal portion of basal-body rod	100
									flgD	putative structure; Surface structures	flagellar hook assembly protein	100
									flgE	structural component; Surface structures	flagellar hook protein	100
									flgF	structural component; Surface structures	flagellar component of cell-proximal portion of basal-body rod	100
									flgG	structural component; Surface structures	flagellar component of cell-distal portion of basal-body rod	100
									flgH	structural component; Surface structures	flagellar protein of basal-body outer-membrane L ring	100
									flgI	putative structure; Surface structures	predicted flagellar basal body protein	100
									flgJ	putative structure; Surface structures	muramidase	85.6536
74	1.55	1.74	CHiP_U00096_1157341	2400	MG1655	1156500	8.79167		ycfH	N/A	predicted metallodependent hydrolase	37.2647
									ptsG	transport; Transport of small molecules: Carbohydrates, organic acids, alcohols	fused glucose-specific PTS enzymes: IIB component/IIC component	100
									fhuE	transport; Transport of small molecules: Cations	ferric-rhodotorulic acid outer membrane transporter	14.3901
75	0.72	0.9	CHiP_U00096_1177400	100	MG1655	1177000	10		lolE	putative enzyme; Not classified	outer membrane-specific lipoprotein transporter subunit	8.03859
76	0.73	1.06	CHiP_U00096_1177701	100	MG1655	1177300	9		lolE	putative enzyme; Not classified	outer membrane-specific lipoprotein transporter subunit	8.03859
77	1	1.48	CHiP_U00096_1188535	2300	MG1655	1187300	9.82609		ycfD	N/A	conserved protein	14.5406
									phoQ	enzyme; Global regulatory functions	sensory histidine kinase in two-compoent regulatory system with PhoP	100
									phoP	regulator; Global regulatory functions	DNA-binding response regulator in two-component regulatory system with PhoQ	89.5678
78	0.76	1.3	CHiP_U00096_1201815	300	MG1655	1201600	9		ymfK	IS, phage, Tn; Not classified	e14 prophage; repressor protein phage e14	44.5104
79	1.48	1.62	CHiP_U00096_1224341	2800	MG1655	1223300	9.28571		minE	factor; Cell division	cell division topological specificity factor	100
									minD	enzyme; Cell division	membrane ATPase of the MinC-MinD-MinE system	100
									minC	factor; Cell division	cell division inhibitor	100
									ycgJ	N/A	predicted protein	75.2717
80	0.85	1.28	CHiP_U00096_1240328	900	MG1655	1239400	9.33333		cvrA	N/A	predicted cation/proton antiporter	42.7419
81	1.16	1.5	CHiP_U00096_1295913	2600	MG1655	1294700	9.92308		adhE	enzyme; Energy metabolism, carbon: Fermentation	N/A	97.1963
82	1.18	1.67	CHiP_U00096_1304606	5000	MG1655	1301200	9.14		oppB	transport; Protein, peptide secretion	oligopeptide transporter subunit	69.8913
									oppC	putative transport; Not classified	oligopeptide transporter subunit	100
									oppD	putative transport; Not classified	oligopeptide transporter subunit	100
									oppF	putative transport; Not classified	oligopeptide transporter subunit	100
									yciU	N/A	predicted protein	100
									cls	enzyme; Macromolecule synthesis, modification: Phospholipids	cardiolipin synthase 1	67.8767
83	0.89	1.38	CHiP_U00096_1309100	900	MG1655	1308800	9.22222		yciI	N/A	predicted enzyme	30.0676
									tonB	membrane; Transport of small molecules: Cations	membrane spanning protein in TonB-ExbB-ExbD complex	81.6412
84	1.65	2.15	CHiP_U00096_1321017	7200	MG1655	1314400	9.47222		trpA	enzyme; Amino acid biosynthesis: Tryptophan	tryptophan synthase, alpha subunit	100
									trpB	enzyme; Amino acid biosynthesis: Tryptophan	tryptophan synthase, beta subunit	100
									trpC	enzyme; Amino acid biosynthesis: Tryptophan	fused indole-3-glycerolphosphate synthetase/N-(5-phosphoribosyl)anthranilate isomerase	100
									trpD	enzyme; Amino acid biosynthesis: Tryptophan	fused glutamine amidotransferase (component II) of anthranilate synthase/anthranilate phosphoribosyl transferase	100
									trpE	enzyme; Amino acid biosynthesis: Tryptophan	component I of anthranilate synthase	100
									trpL	leader; Amino acid biosynthesis: Tryptophan	trp operon leader peptide	100
									trpH	putative enzyme; Not classified	conserved protein	40.4086
85	1.28	1.56	CHiP_U00096_1488535	2700	MG1655	1486200	9.62963		aldA	enzyme; Energy metabolism, carbon: Fermentation	aldehyde dehydrogenase A, NAD-linked	100
									gapC	N/A	N/A	100
86	0.96	1.37	CHiP_U00096_1516201	700	MG1655	1516100	8.85714		ydcZ	N/A	predicted inner membrane protein	56.7929
									yncA	putative transport; Drug/analog sensitivity	predicted acyltransferase with acyl-CoA N-acyltransferase domain	86.4865
87	0.9	1.49	CHiP_U00096_1620441	600	MG1655	1620400	7.33333		ydeE	putative transport; Not classified	predicted transporter	12.0472
									yneM	N/A	hypothetical protein	100
									ydeH	N/A	conserved protein	1.79775
88	0.88	1.05	CHiP_U00096_1665431	800	MG1655	1665600	8.875		dgsA	putative regulator; Not classified	DNA-binding transcriptional repressor	65.5738
89	2.61	3.07	CHiP_U00096_1675304	4200	MG1655	1672400	9.52381		tqsA	putative transport; Not classified	predicted inner membrane protein	55.2224
									pntB	enzyme; Central intermediary metabolism: Pool, multipurpose conversions	pyridine nucleotide transhydrogenase, beta subunit	100
									pntA	enzyme; Central intermediary metabolism: Pool, multipurpose conversions	pyridine nucleotide transhydrogenase, alpha subunit	100
									ydgH	N/A	predicted protein	15.7839
90	1.35	1.67	CHiP_U00096_1681316	2800	MG1655	1679800	10		ydgC	N/A	conserved inner membrane protein associated with alginate biosynthesis	75.8209
									rstA	regulator; Not classified	DNA-binding response regulator in two-component regulatory system with RstB	100
									rstB	regulator; Global regulatory functions	sensory histidine kinase in two-component regulatory system with RstA	100
									tus	factor; DNA - replication, repair, restriction/modification	inhibitor of replication at Ter, DNA-binding protein	34.1227
91	0.87	1.08	CHiP_U00096_1701422	900	MG1655	1701100	10		add	enzyme; Salvage of nucleosides and nucleotides	adenosine deaminase	15.7842
									ydgJ	N/A	predicted oxidoreductase	68.0769
92	0.72	0.93	CHiP_U00096_1714603	200	MG1655	1714400	8.5		tyrS	enzyme; Aminoacyl tRNA synthetases, tRNA modification	tyrosyl-tRNA synthetase	15.6986
93	0.81	1.18	CHiP_U00096_1718104	400	MG1655	1718000	9.25		slyB	putative membrane; Not classified	outer membrane lipoprotein	78.5867
94	0.73	1.07	CHiP_U00096_1744202	300	MG1655	1744200	9		tRNA: valV	N/A	tRNA-Val	53.9474
95	1.21	1.54	CHiP_U00096_1766537	3600	MG1655	1763600	9.44444		ydiI	N/A	conserved protein	13.6585
									ydiJ	putative enzyme; Not classified	predicted FAD-linked oxidoreductase	100
									ydiK	N/A	predicted inner membrane protein	9.17266
96	1.33	1.49	CHiP_U00096_1786139	1800	MG1655	1785900	9.44444		ydiA	N/A	conserved protein	48.2593
									aroH	enzyme; Amino acid biosynthesis: Tryptophan	3-deoxy-D-arabino-heptulosonate-7-phosphate synthase, tryptophan repressible	100
									ydiE	N/A	conserved protein	32.9843
97	0.97	1.32	CHiP_U00096_1790031	900	MG1655	1789900	10		ydiV	N/A	conserved protein	20.1964
									nlpC	membrane; Macromolecule synthesis, modification: Lipoprotein	predicted lipoprotein	100
98	1.9	2.19	CHiP_U00096_1840937	2200	MG1655	1840100	10		ynjH	N/A	predicted protein	21.6912
									gdhA	enzyme; Amino acid biosynthesis: Glutamate	glutamate dehydrogenase, NADP-specific	100
									ynjI	N/A	predicted inner membrane protein	42.7885
99	2.09	2.56	CHiP_U00096_1861428	2000	MG1655	1860300	10		msrB	N/A	methionine sulfoxide reductase B	37.046
									gapA	enzyme; Energy metabolism, carbon: Glycolysis	glyceraldehyde-3-phosphate dehydrogenase A	100
									yeaD	N/A	conserved protein	48.19
100	1.18	1.55	CHiP_U00096_1901202	2400	MG1655	1900400	9.58333		manX	enzyme; Transport of small molecules: Carbohydrates, organic acids, alcohols	fused mannose-specific PTS enzymes: IIA component/IIB component	66.2204
									manY	transport; Transport of small molecules: Carbohydrates, organic acids, alcohols	mannose-specific enzyme IIC component of PTS	100
									manZ	transport; Transport of small molecules: Carbohydrates, organic acids, alcohols	mannose-specific enzyme IID component of PTS	100
101	0.79	1.4	CHiP_U00096_1905321	300	MG1655	1905300	10		cspC	phenotype; Not classified	stress protein, member of the CspA-family	76.0766
									yobF	N/A	predicted protein	89.5105
102	0.81	1.21	CHiP_U00096_1906611	400	MG1655	1906400	9.25		yebO	N/A	predicted protein	59.9303
									mgrB	N/A	predicted protein	100
103	1.09	1.29	CHiP_U00096_1911521	2000	MG1655	1910400	9.5		htpX	orf; Adaptations, atypical conditions	predicted endopeptidase	22.7015
									prc	enzyme; Degradation of proteins, peptides, glyco	carboxy-terminal protease for penicillin-binding protein 3	78.5156
104	0.9	1.26	CHiP_U00096_1913939	800	MG1655	1913600	9.875		yebR	N/A	conserved protein	100
									yebS	N/A	conserved inner membrane protein	9.19719
105	1.43	1.87	CHiP_U00096_1921229	1500	MG1655	1920800	8.66667		pphA	regulator; Not classified	serine/threonine-specific protein phosphatase 1	29.4207
									misc_RNA: ryeA	N/A	Novel sRNA, function unknown	100
									misc_RNA: ryeB	N/A	Novel sRNA, function unknown	100
									yebY	N/A	predicted protein	100
									yebZ	putative transport; Drug/analog sensitivity	predicted inner membrane protein	63.8761
106	0.91	1.43	CHiP_U00096_1923013	1800	MG1655	1922600	9.5		yebZ	putative transport; Drug/analog sensitivity	predicted inner membrane protein	1.72018
									yobA	N/A	conserved protein	100
									holE	enzyme; DNA - replication, repair, restriction/modification	DNA polymerase III, theta subunit	100
									yobB	N/A	conserved protein	100
									exoX	N/A	DNA exonuclease X	38.6707
107	0.84	1.19	CHiP_U00096_1938731	1000	MG1655	1938800	9.7		yebA	N/A	predicted peptidase	64.9773
									znuA	putative factor; Not classified	zinc transporter subunit: periplasmic-binding component of ABC superfamily	13.412
108	1.51	1.94	CHiP_U00096_1964103	5600	MG1655	1960900	9.16071		flhE	structural component; Surface structures	conserved protein	24.4898
									flhA	structural component; Surface structures	predicted flagellar export pore protein	100
									flhB	structural component; Not classified	predicted flagellar export pore protein	100
									cheZ	regulator; Chemotaxis and mobility	chemotaxis regulator, protein phosphatase for CheY	100
									cheY	regulator; Chemotaxis and mobility	chemotaxis regulator transmitting signal to flagellar motor component	100
									cheB	enzyme; Chemotaxis and mobility	fused chemotaxis regulator: protein-glutamate methylesterase in two-component regulatory system with CheA	97.6168
109	0.77	1.28	CHiP_U00096_1966303	300	MG1655	1966600	9.33333		cheR	enzyme; Chemotaxis and mobility	chemotaxis regulator, protein-glutamate methyltransferase	34.8837
110	0.79	1.02	CHiP_U00096_1967030	600	MG1655	1967000	9.5		cheR	enzyme; Chemotaxis and mobility	chemotaxis regulator, protein-glutamate methyltransferase	45.1163
									tap	regulator; Chemotaxis and mobility	methyl-accepting protein IV	12.055
111	1.57	1.97	CHiP_U00096_1975906	1000	MG1655	1975600	10		flhC	regulator; Surface structures	DNA-binding transcriptional dual regulator with FlhD	46.3668
									flhD	regulator; Surface structures	DNA-binding transcriptional dual regulator with FlhC	100
									insB	IS, phage, Tn; Transposon-related functions	IS1 transposase InsAB'	11.5308
112	1.06	1.37	CHiP_U00096_1991104	1100	MG1655	1990700	10		pgsA	enzyme; Macromolecule synthesis, modification: Phospholipids	phosphatidylglycerophosphate synthetase	25.7299
									uvrC	enzyme; Degradation of DNA	excinuclease UvrABC, endonuclease subunit	49.2358
113	0.94	1.2	CHiP_U00096_1999101	1000	MG1655	1998800	10		fliZ	structural component; Unknown	predicted regulator of FliA activity	45.0091
									fliA	factor; Surface structures	RNA polymerase, sigma 28 (sigma F) factor	98.1919
114	3.09	3.59	CHiP_U00096_2011314	11200	MG1655	2010100	8.88393		intG	N/A	N/A	100
									fliE	structural component; Surface structures	flagellar basal-body component	100
									fliF	structural component; Surface structures	flagellar basal-body MS-ring and collar protein	100
									fliG	structural component; Surface structures	flagellar motor switching and energizing component	100
									fliH	transport; Surface structures	flagellar biosynthesis protein	100
									fliI	enzyme; Surface structures	flagellum-specific ATP synthase	100
									fliJ	structural component; Surface structures	flagellar protein	100
									fliK	structural component; Surface structures	flagellar hook-length control protein	100
									fliL	putative structure; Surface structures	flagellar biosynthesis protein	100
									fliM	structural component; Surface structures	flagellar motor switching and energizing component	100
									fliN	structural component; Surface structures	flagellar motor switching and energizing component	100
									fliO	putative structure; Surface structures	flagellar biosynthesis protein	100
									fliP	putative structure; Surface structures	flagellar biosynthesis protein	100
									fliQ	putative structure; Surface structures	flagellar biosynthesis protein	100
									fliR	putative enzyme; Surface structures	flagellar export pore protein	48.7898
115	1.37	2.09	CHiP_U00096_2040006	1400	MG1655	2039400	9.21429		yodA	N/A	conserved metal-binding protein	99.8462
									yodB	putative enzyme; Not classified	predicted cytochrome	76.9811
116	0.74	1.14	CHiP_U00096_2041541	200	MG1655	2041700	8		mtfA	N/A	conserved protein	25.0941
117	0.76	1.01	CHiP_U00096_2053703	200	MG1655	2053500	9		amn	enzyme; Salvage of nucleosides and nucleotides	AMP nucleosidase	13.7552
118	1	1.44	CHiP_U00096_2066546	800	MG1655	2065900	10		yoeA	N/A	N/A	13.5314
119	0.99	1.28	CHiP_U00096_2072400	2900	MG1655	2069900	9.2069		flu	membrane; Outer membrane constituents	CP4-44 prophage; antigen 43 (Ag43) phase-variable biofilm formation autotransporter	89.1953
120	1.66	2.04	CHiP_U00096_2088304	2500	MG1655	2087400	8.96		yoeB	N/A	toxin of the YoeB-YefM toxin-antitoxin system	35.0394
									yefM	N/A	antitoxin of the YoeB-YefM toxin-antitoxin system	100
									hisL	leader; Amino acid biosynthesis: Histidine	his operon leader peptide	100
									hisG	enzyme; Amino acid biosynthesis: Histidine	ATP phosphoribosyltransferase	100
									hisD	enzyme; Amino acid biosynthesis: Histidine	bifunctional histidinal dehydrogenase/ histidinol dehydrogenase	59.7393
121	0.97	1.08	CHiP_U00096_2092520	2800	MG1655	2091800	9.64286		hisB	enzyme; Amino acid biosynthesis: Histidine	histidinol-phosphate aminotransferase	71.134
									hisH	enzyme; Amino acid biosynthesis: Histidine	imidazole glycerol phosphate synthase, glutamine amidotransferase subunit with HisF	100
									hisA	enzyme; Amino acid biosynthesis: Histidine	N-(5'-phospho-L-ribosyl-formimino)-5-amino-1- (5'-phosphoribosyl)-4-imidazolecarboxamide isomerase	100
									hisF	enzyme; Amino acid biosynthesis: Histidine	imidazole glycerol phosphate synthase, catalytic subunit with HisH	94.3299
122	0.77	1.22	CHiP_U00096_2142000	300	MG1655	2141800	9.66667		yegE	putative regulator; Not classified	predicted diguanylate cyclase, GGDEF domain signalling protein	9.04432
123	0.81	1.07	CHiP_U00096_2144328	500	MG1655	2144100	9.2		yegE	putative regulator; Not classified	predicted diguanylate cyclase, GGDEF domain signalling protein	15.0739
124	1.22	1.6	CHiP_U00096_2151407	900	MG1655	2151300	9		misc_RNA: ryeC	N/A	Novel sRNA, function unknown; paralogous to the other QUAD sRNA genes unknown	100
									misc_RNA: ryeD	N/A	Novel sRNA, function unknown; paralogous to the other QUAD sRNA genes	100
									mdtA	putative membrane; Not classified	multidrug efflux system, subunit A	12.8308
125	2.67	3.08	CHiP_U00096_2172539	4900	MG1655	2170700	9.04082		gatD	enzyme; Degradation of small molecules: Carbon compounds	galactitol-1-phosphate dehydrogenase, Zn-dependent and NAD(P)-binding	18.9423
									gatC	transport; Transport of small molecules: Carbohydrates, organic acids, alcohols	galactitol-specific enzyme IIC component of PTS	100
									gatB	enzyme; Transport of small molecules: Carbohydrates, organic acids, alcohols	galactitol-specific enzyme IIB component of PTS	100
									gatA	enzyme; Transport of small molecules: Carbohydrates, organic acids, alcohols	galactitol-specific enzyme IIA component of PTS	100
									gatZ	putative enzyme; Not classified	D-tagatose 1,6-bisphosphate aldolase 2, subunit	100
									gatY	enzyme; Degradation of small molecules: Carbon compounds	D-tagatose 1,6-bisphosphate aldolase 2, catalytic subunit	100
									fbaB	N/A	fructose-bisphosphate aldolase class I	6.27376
126	1.3	1.74	CHiP_U00096_2240800	2200	MG1655	2240100	8.95455		yeiB	N/A	conserved inner membrane protein	76.8366
									folE	enzyme; Biosynthesis of cofactors, carriers: Folic acid	GTP cyclohydrolase I	100
									yeiG	orf; Not classified	predicted esterase	44.0191
127	1.17	1.49	CHiP_U00096_2245300	1900	MG1655	2244900	9.47368		lysP	transport; Transport of small molecules: Amino acids, amines	lysine transporter	100
									yeiE	putative regulator; Not classified	predicted DNA-binding transcriptional regulator	4.6538
128	1.48	2.06	CHiP_U00096_2268313	1400	MG1655	2267800	9.07143		spr	putative membrane; Not classified	predicted peptidase, outer membrane lipoprotein	100
									rtn	N/A	conserved protein	29.0488
129	0.9	1.12	CHiP_U00096_2315031	1200	MG1655	2314500	9.33333		rcsB	regulator; Surface polysaccharides & antigens	DNA-binding response regulator in two-component regulatory system with RcsC and YojN	53.6923
									rcsC	enzyme; Surface polysaccharides & antigens	hybrid sensory kinase in two-component regulatory system with RcsB and YojN	22.8501
130	0.89	1.15	CHiP_U00096_2350019	1900	MG1655	2348100	9.21053		glpQ	enzyme; Central intermediary metabolism: Pool, multipurpose conversions	periplasmic glycerophosphodiester phosphodiesterase	86.71
									glpT	transport; Transport of small molecules: Carbohydrates, organic acids, alcohols	sn-glycerol-3-phosphate transporter	70.8395
131	0.76	1.2	CHiP_U00096_2371341	200	MG1655	2371300	10		yfbJ	putative transport; Not classified	predicted inner membrane protein	0
									pmrD	putative transport; Drug/analog sensitivity	polymyxin resistance protein B	75.188
132	1.22	1.51	CHiP_U00096_2391736	11000	MG1655	2388200	9.37273		nuoN	enzyme; Energy metabolism, carbon: Aerobic respiration	NADH:ubiquinone oxidoreductase, membrane subunit N	91.0776
									nuoM	enzyme; Energy metabolism, carbon: Aerobic respiration	NADH:ubiquinone oxidoreductase, membrane subunit M	100
									nuoL	enzyme; Energy metabolism, carbon: Aerobic respiration	NADH:ubiquinone oxidoreductase, membrane subunit L	100
									nuoK	enzyme; Energy metabolism, carbon: Aerobic respiration	NADH:ubiquinone oxidoreductase, membrane subunit K	100
									nuoJ	enzyme; Energy metabolism, carbon: Aerobic respiration	NADH:ubiquinone oxidoreductase, membrane subunit J	100
									nuoI	enzyme; Energy metabolism, carbon: Aerobic respiration	NADH:ubiquinone oxidoreductase, chain I	100
									nuoH	enzyme; Energy metabolism, carbon: Aerobic respiration	NADH:ubiquinone oxidoreductase, membrane subunit H	100
									nuoG	enzyme; Energy metabolism, carbon: Aerobic respiration	NADH:ubiquinone oxidoreductase, chain G	100
									nuoF	enzyme; Energy metabolism, carbon: Aerobic respiration	NADH:ubiquinone oxidoreductase, chain F	71.8025
133	0.8	1.03	CHiP_U00096_2401207	900	MG1655	2400200	9.55556		nuoC	enzyme; Energy metabolism, carbon: Aerobic respiration	NADH:ubiquinone oxidoreductase, chain C,D	50.2793
134	0.74	1	CHiP_U00096_2405600	200	MG1655	2405800	8.5		yfbQ	putative enzyme; Not classified	predicted aminotransferase	16.4339
135	1.1	1.54	CHiP_U00096_2423700	3200	MG1655	2421900	10		hisP	transport; Transport of small molecules: Amino acids, amines	histidine/lysine/arginine/ornithine transporter subunit	81.63
									hisM	transport; Transport of small molecules: Amino acids, amines	histidine/lysine/arginine/ornithine transporter subunit	100
									hisQ	transport; Transport of small molecules: Amino acids, amines	histidine/lysine/arginine/ornithine transporter subunit	100
									hisJ	transport; Transport of small molecules: Amino acids, amines	histidine/lysine/arginine/ornithine transporter subunit	100
									argT	transport; Transport of small molecules: Amino acids, amines	lysine/arginine/ornithine transporter subunit	8.82353
136	1.04	1.3	CHiP_U00096_2438725	900	MG1655	2438500	9.55556		fabB	enzyme; Fatty acid and phosphatidic acid biosynthesis	predicted transporter	73.7705
137	0.86	1.14	CHiP_U00096_2444131	2400	MG1655	2442300	9.08333		yfcM	putative enzyme; Not classified	conserved protein	86.3139
									yfcA	putative structure; Not classified	conserved inner membrane protein	100
									mepA	enzyme; Murein sacculus, peptidoglycan	murein DD-endopeptidase	100
									aroC	enzyme; Amino acid biosynthesis: Chorismate	chorismate synthase	26.7281
138	0.72	1.2	CHiP_U00096_2493632	100	MG1655	2493500	10		Inter: yfdY	N/A	predicted inner membrane protein
									Inter: lpxP	putative factor; Not classified	palmitoleoyl-acyl carrier protein (ACP)-dependent acyltransferase
139	1.01	1.61	CHiP_U00096_2496231	1100	MG1655	2495600	9.72727		yfdZ	putative enzyme; Not classified	prediected aminotransferase, PLP-dependent	57.916
									ypdA	putative regulator; Not classified	predicted sensory kinase in two-component system with YpdB	0.412493
140	1.02	1.38	CHiP_U00096_2529112	700	MG1655	2528500	9		zipA	membrane; Cell division	cell division protein involved in Z ring assembly	70.9939
141	1.5	1.74	CHiP_U00096_2532041	3100	MG1655	2531400	9.35484		cysK	enzyme; Amino acid biosynthesis: Cysteine	cysteine synthase A, O-acetylserine sulfhydrolase A subunit	0.205973
									ptsH	enzyme; Transport of small molecules: Carbohydrates, organic acids, alcohols	phosphohistidinoprotein-hexose phosphotransferase component of PTS system (Hpr)	100
									ptsI	enzyme; Transport of small molecules: Carbohydrates, organic acids, alcohols	PEP-protein phosphotransferase of PTS system (enzyme I)	100
									crr	enzyme; Transport of small molecules: Carbohydrates, organic acids, alcohols	glucose-specific enzyme IIA component of PTS	100
									pdxK	enzyme; Biosynthesis of cofactors, carriers: Pyridoxine	pyridoxal-pyridoxamine kinase/hydroxymethylpyrimidine kinase	10.8108
142	0.91	1.27	CHiP_U00096_2540632	3200	MG1655	2537700	9.34375		cysA	transport; Transport of small molecules: Anions	sulfate/thiosulfate transporter subunit	100
									cysW	transport; Transport of small molecules: Anions	sulfate/thiosulfate transporter subunit	100
									cysU	transport; Transport of small molecules: Anions	sulfate/thiosulfate transporter subunit	100
									cysP	transport; Transport of small molecules: Anions	thiosulfate transporter subunit	36.0236
143	0.92	1.35	CHiP_U00096_2555302	500	MG1655	2555400	8.2		eutB	enzyme; Degradation of small molecules: Amines	ethanolamine ammonia-lyase, large subunit, heavy chain	36.7377
144	1.21	1.65	CHiP_U00096_2598025	1700	MG1655	2597500	10		dapA	enzyme; Amino acid biosynthesis: Lysine	dihydrodipicolinate synthase	32.1185
									gcvR	regulator; Central intermediary metabolism: Pool, multipurpose conversions	DNA-binding transcriptional repressor, regulatory protein accessory to GcvA	100
									bcp	phenotype; Not classified	thiol peroxidase, thioredoxin-dependent	100
145	0.85	1.15	CHiP_U00096_2633104	400	MG1655	2632700	10		xseA	enzyme; Degradation of DNA	exonuclease VII, large subunit	29.1971
146	0.94	1.17	CHiP_U00096_2682623	1000	MG1655	2682200	10		glyA	enzyme; Amino acid biosynthesis: Glycine	serine hydroxymethyltransferase	73.743
147	0.92	1.5	CHiP_U00096_2689135	700	MG1655	2689000	10		yfhK	putative regulator; Not classified	predicted sensory kinase in two-component system	8.40925
									misc_RNA: sroF	N/A	Novel sRNA, function unknown	100
									purL	enzyme; Purine ribonucleotide biosynthesis	phosphoribosylformyl-glycineamide synthetase	0.565989
148	1.01	1.22	CHiP_U00096_2707413	3200	MG1655	2705700	9.71875		rseC	regulator; Global regulatory functions	RseC protein involved in reduction of the SoxR iron-sulfur cluster	25.6785
									rseB	regulator; Global regulatory functions	anti-sigma factor	100
									rseA	regulator; Global regulatory functions	anti-sigma factor	100
									rpoE	regulator; Global regulatory functions	RNA polymerase, sigma 24 (sigma E) factor	100
									nadB	enzyme; Biosynthesis of cofactors, carriers: Pyridine nucleotide	quinolinate synthase, L-aspartate oxidase (B protein) subunit	28.2367
149	1.15	1.31	CHiP_U00096_2735505	1500	MG1655	2734700	8.93333		yfiO	N/A	predicted lipoprotein	27.8155
									raiA	putative regulator; Not classified	cold shock protein associated with 30S ribosomal subunit	100
									pheL	leader; Amino acid biosynthesis: Phenylalanine	pheA gene leader peptide	100
									pheA	enzyme; Amino acid biosynthesis: Phenylalanine	fused chorismate mutase P/prephenate dehydratase	37.3276
150	1.94	2.33	CHiP_U00096_2737708	3000	MG1655	2736300	9.06667		pheA	enzyme; Amino acid biosynthesis: Phenylalanine	fused chorismate mutase P/prephenate dehydratase	54.0517
									tyrA	enzyme; Amino acid biosynthesis: Tyrosine	fused chorismate mutase T/prephenate dehydrogenase	100
									aroF	enzyme; Amino acid biosynthesis: Tyrosine	3-deoxy-D-arabino-heptulosonate-7-phosphate synthase, tyrosine-repressible	100
151	1.29	1.7	CHiP_U00096_2796201	800	MG1655	2795800	9		ygaP	N/A	predicted inner membrane protein with hydrolase activity	50.7634
									stpA	regulator; Basic proteins - synthesis, modification	DNA binding protein, nucleoid-associated	100
152	1.04	1.21	CHiP_U00096_2808228	1100	MG1655	2807600	9.81818		ygaZ	N/A	predicted transporter	100
									ygaH	N/A	predicted inner membrane protein	99.7015
153	1.62	1.84	CHiP_U00096_2865805	2400	MG1655	2864400	8.5		ygbN	putative transport; Not classified	predicted transporter	6.3783
									rpoS	enzyme; Global regulatory functions	RNA polymerase, sigma S (sigma 38) factor	100
									nlpD	membrane; Macromolecule synthesis, modification: Lipoprotein	predicted outer membrane lipoprotein	100
154	0.74	0.98	CHiP_U00096_2871727	200	MG1655	2872100	9		cysN	enzyme; Central intermediary metabolism: Sulfur metabolism	sulfate adenylyltransferase, subunit 1	14.0154
155	2.27	2.61	CHiP_U00096_2948318	2300	MG1655	2947100	9.78261		argA	enzyme; Amino acid biosynthesis: Arginine	fused acetylglutamate kinase homolog (inactive)/amino acid N-acetyltransferase	100
									recD	enzyme; Degradation of DNA	exonuclease V (RecBCD complex), alpha chain	40.69
156	0.9	1.17	CHiP_U00096_2966613	2500	MG1655	2964300	9.96		ptsP	enzyme; Transport of small molecules: Other	fused PTS enzyme: PEP-protein phosphotransferase (enzyme I)/GAF domain containing protein	95.9929
									nudH	putative factor; Not classified	nucleotide hydrolase	62.4528
157	1.32	1.78	CHiP_U00096_2975541	1500	MG1655	2975300	10		galR	regulator; Degradation of small molecules: Carbon compounds	DNA-binding transcriptional repressor	34.1416
									lysA	enzyme; Amino acid biosynthesis: Lysine	diaminopimelate decarboxylase, PLP-binding	90.412
158	2.27	2.37	CHiP_U00096_3055500	2400	MG1655	3054500	7.75		ygfA	putative enzyme; Not classified	predicted ligase	56.7518
									misc_RNA: rygC	N/A	Novel sRNA, function unknown; paralogous to the other QUAD sRNA genes	100
									serA	enzyme; Amino acid biosynthesis: Serine	D-3-phosphoglycerate dehydrogenase	100
									rpiA	enzyme; Central intermediary metabolism: Non-oxidative branch, pentose pathway	ribose 5-phosphate isomerase, constitutive	32.17
159	0.98	1.35	CHiP_U00096_3071520	1100	MG1655	3070800	10		epd	enzyme; Central intermediary metabolism	D-erythrose 4-phosphate dehydrogenase	89.5976
160	1.16	1.45	CHiP_U00096_3085418	1800	MG1655	3084200	8.83333		yqgC	N/A	predicted protein	100
									yqgD	N/A	predicted inner membrane protein	100
									metK	enzyme; Central intermediary metabolism: Pool, multipurpose conversions	methionine adenosyltransferase 1	100
161	0.91	1.31	CHiP_U00096_3148903	1000	MG1655	3148900	9.1		exbD	transport; Transport of small molecules: Cations	membrane spanning protein in TonB-ExbB-ExbD complex	85.8824
									exbB	transport; Transport of small molecules: Cations	membrane spanning protein in TonB-ExbB-ExbD complex	85.5586
162	1.31	1.73	CHiP_U00096_3192609	1200	MG1655	3192400	8.75		yqiK	putative membrane; Not classified	conserved protein	8.85009
									misc_RNA: rygD	N/A	Putative sRNA, function unknown; paralogous to the other QUAD sRNA genes	100
									misc_RNA: rygE	putative enzyme; Not classified"	Putative sRNA, function unknown; paralogous to the other QUAD sRNA genes	100
163	0.98	1.2	CHiP_U00096_3236341	700	MG1655	3236100	8.28571		ygjR	N/A	predicted NAD(P)-binding dehydrogenase	22.211
									misc_RNA: psrN	N/A	Novel sRNA, function unknown	100
									alx	putative transport; Not classified	predicted inner membrane protein, part of terminus	20.5181
164	0.83	1.21	CHiP_U00096_3275934	500	MG1655	3275800	9.2		yhaV	N/A	conserved protein	4.9569
									agaR	putative regulator; Not classified	DNA-binding transcriptional dual regulator	52.1632
165	1.39	1.71	CHiP_U00096_3317327	1200	MG1655	3317000	9.5		argG	enzyme; Amino acid biosynthesis: Arginine	argininosuccinate synthetase	74.6091
									yhbX	putative enzyme; Not classified	predicted hydrolase, inner membrane	11.6923
166	0.72	0.87	CHiP_U00096_3344038	100	MG1655	3344500	8		Inter: hpf	putative regulator; Global regulatory functions	predicted ribosome-associated, sigma 54 modulation protein
									Inter: ptsN	enzyme; Transport of small molecules: Amino acids, amines	sugar-specific enzyme IIA component of PTS
167	1.15	1.6	CHiP_U00096_3346604	2900	MG1655	3344700	9.37931		ptsN	enzyme; Transport of small molecules: Amino acids, amines	sugar-specific enzyme IIA component of PTS	79.6334
									yhbJ	N/A	predicted protein with nucleoside triphosphate hydrolase domain	100
									npr	transport; Transport of small molecules: Other	phosphohistidinoprotein-hexose phosphotransferase component of N-regulated PTS system (Npr)	100
									yrbL	N/A	predicted protein	100
									mtgA	putative enzyme; Not classified	biosynthetic peptidoglycan transglycosylase	68.2692
168	1.36	2.11	CHiP_U00096_3348739	1100	MG1655	3348200	9.54545		elbB	putative factor; Not classified	isoprenoid biosynthesis protein with amidotransferase-like domain	43.0322
									misc_RNA: ryhA	N/A	Novel sRNA, function unknown	100
									arcB	enzyme; Global regulatory functions	hybrid sensory histidine kinase in two-component regulatory system with ArcA	25.214
169	3.25	3.66	CHiP_U00096_3352635	7300	MG1655	3351900	9.43836		yhcC	N/A	predicted Fe-S oxidoreductase	18.5145
									gltB	enzyme; Central intermediary metabolism: Pool, multipurpose conversions	glutamate synthase, large subunit	100
									gltD	enzyme; Central intermediary metabolism: Pool, multipurpose conversions	glutamate synthase, 4Fe-4S protein, small subunit	100
									gltF	regulator; Central intermediary metabolism: Pool, multipurpose conversions	periplasmic protein	0.26178
170	0.87	1.32	CHiP_U00096_3388538	900	MG1655	3388500	9.77778		tldD	phenotype; Not classified	predicted peptidase	55.0173
171	0.73	0.98	CHiP_U00096_3390300	100	MG1655	3390300	10		Inter: tldD	phenotype; Not classified	predicted peptidase
									Inter: yhdP	N/A	conserved membrane protein, predicted transporter
172	0.89	1.26	CHiP_U00096_3394241	1100	MG1655	3393700	9.18182		yhdP	N/A	conserved membrane protein, predicted transporter	15.2632
									rng	structural component; Cell division	ribonuclease G	30.7692
173	0.81	0.97	CHiP_U00096_3396135	1200	MG1655	3395500	10		rng	structural component; Cell division	ribonuclease G	21.5793
									yhdE	N/A	conserved protein	100
									mreD	structural component; Murein sacculus, peptidoglycan	cell wall structural complex MreBCD transmembrane component MreD	59.6311
174	1.35	1.68	CHiP_U00096_3429804	1300	MG1655	3429400	8.30769		rimN	N/A	predicted ribosome maturation factor	6.46853
									yrdD	putative enzyme; Not classified	predicted DNA topoisomerase	100
									smg	N/A	conserved protein	100
									smf	N/A	conserved protein	21.5302
175	0.83	1.11	CHiP_U00096_3484833	700	MG1655	3484400	10		crp	regulator; Global regulatory functions	DNA-binding transcriptional dual regulator	59.1772
									yhfK	N/A	conserved inner membrane protein	13.6537
176	1.68	2.17	CHiP_U00096_3487023	2100	MG1655	3486100	9.33333		yhfK	N/A	conserved inner membrane protein	38.7726
									argD	enzyme; Amino acid biosynthesis: Arginine	bifunctional acetylornithine aminotransferase/ succinyldiaminopimelate aminotransferase	99.8361
177	1.22	1.6	CHiP_U00096_3551202	2800	MG1655	3551200	9.53571		malT	regulator; Degradation of small molecules: Carbon compounds	fused conserved protein: DNA-binding transcriptional activator/maltotriose-ATP-binding protein	96.5619
									rtcA	enzyme; RNA synthesis, modification, DNA transcription	RNA 3'-terminal phosphate cyclase	14.2717
178	1.74	1.89	CHiP_U00096_3572301	9800	MG1655	3563100	9.21429		glgP	enzyme; Macromolecule synthesis, modification: Polysaccharides - (cytoplasmic)	glycogen phosphorylase	61.463
									glgA	enzyme; Macromolecule synthesis, modification: Polysaccharides - (cytoplasmic)	glycogen synthase	100
									glgC	enzyme; Macromolecule synthesis, modification: Polysaccharides - (cytoplasmic)	glucose-1-phosphate adenylyltransferase	100
									glgX	enzyme; Macromolecule synthesis, modification: Polysaccharides - (cytoplasmic)	glycogen debranching enzyme	100
									glgB	enzyme; Macromolecule synthesis, modification: Polysaccharides - (cytoplasmic)	1,4-alpha-glucan branching enzyme	100
									asd	enzyme; Amino acid biosynthesis: Lysine	aspartate-semialdehyde dehydrogenase, NAD(P)-binding	99.9093
179	1.81	2.11	CHiP_U00096_3597341	7800	MG1655	3590300	9.34615		ugpB	transport; Transport of small molecules: Carbohydrates, organic acids, alcohols	glycerol-3-phosphate transporter subunit	3.64742
									livF	transport; Transport of small molecules: Amino acids, amines	leucine/isoleucine/valine transporter subunit	100
									livG	transport; Transport of small molecules: Amino acids, amines	leucine/isoleucine/valine transporter subunit	100
									livM	transport; Transport of small molecules: Amino acids, amines	leucine/isoleucine/valine transporter subunit	100
									livH	transport; Transport of small molecules: Amino acids, amines	leucine/isoleucine/valine transporter subunit	100
									livK	transport; Transport of small molecules: Amino acids, amines	leucine transporter subunit	100
									yhhK	N/A	conserved protein	100
									livJ	transport; Transport of small molecules: Amino acids, amines	leucine/isoleucine/valine transporter subunit	100
									rpoH	factor; Global regulatory functions	RNA polymerase, sigma 32 (sigma H) factor	17.3302
180	1.32	1.73	CHiP_U00096_3628506	4600	MG1655	3624500	9.30435		yhhJ	putative transport; Not classified	predicted transporter subunit: membrane component of ABC superfamily	29.1925
									rbbA	putative transport; Not classified	fused ribosome-associated ATPase: ATP-binding protein/ATP-binding protein/predicted membrane protein	100
									yhiI	putative membrane; Not classified	predicted HlyD family secretion protein	100
									yhiJ	N/A	predicted protein	6.7201
181	1.05	1.6	CHiP_U00096_3638111	700	MG1655	3638000	8.71429		uspA	putative regulator; Adaptations, atypical conditions	universal stress global response regulator	100
182	1.96	2.27	CHiP_U00096_3673041	2100	MG1655	3672500	8.57143		yhjE	putative transport; Not classified	predicted transporter	100
									yhjG	N/A	predicted outer membrane biogenesis protein	13.8313
183	0.97	1.46	CHiP_U00096_3703723	1200	MG1655	3703300	10		dppB	transport; Protein, peptide secretion	dipeptide transporter	50.3435
									dppA	transport; Protein, peptide secretion	dipeptide transporter	23.5843
184	0.87	1.21	CHiP_U00096_3739208	1400	MG1655	3737800	10		avtA	enzyme; Amino acid biosynthesis: Alanine	valine-pyruvate aminotransferase	94.2538
									ysaA	N/A	predicted hydrogenase, 4Fe-4S ferredoxin-type component	14.3763
185	1.26	2.31	CHiP_U00096_3850800	600	MG1655	3850400	9		ilvB	enzyme; Amino acid biosynthesis: Isoleucine, Valine	acetolactate synthase I, large subunit	24.1114
									ivbL	leader; Amino acid biosynthesis: Isoleucine, Valine	ilvB operon leader peptide	88.7755
186	1.03	1.32	CHiP_U00096_3911738	2300	MG1655	3910400	9.3913		glmS	enzyme; Central intermediary metabolism: Amino sugars	phosphate transporter subunit	70.585
									glmU	enzyme; Central intermediary metabolism: Sugar-nucleotide biosynthesis, conversions	L-glutamine:D-fructose-6-phosphate aminotransferase	61.8248
187	0.72	1.06	CHiP_U00096_3931541	100	MG1655	3931700	8		rbsD	transport; Transport of small molecules: Carbohydrates, organic acids, alcohols	predicted cytoplasmic sugar-binding protein	22.1957
188	2.06	2.35	CHiP_U00096_3948629	2500	MG1655	3947900	8.96		yifB	putative regulator; Not classified	predicted bifunctional enzyme and transcriptional regulator	6.05263
									ilvL	leader; Amino acid biosynthesis: Isoleucine, Valine	ilvG operon leader peptide	100
									ilvG	N/A	N/A	100
									ilvM	enzyme; Amino acid biosynthesis: Isoleucine, Valine	acetolactate synthase II, small subunit	66.9202
189	3.29	3.44	CHiP_U00096_3956922	2400	MG1655	3955500	9.16667		ilvY	regulator; Amino acid biosynthesis: Isoleucine, Valine	DNA-binding transcriptional dual regulator	38.4099
									ilvC	enzyme; Amino acid biosynthesis: Isoleucine, Valine	ketol-acid reductoisomerase, NAD(P)-binding	100
									ppiC	enzyme; Proteins - translation and modification	peptidyl-prolyl cis-trans isomerase C (rotamase C)	100
190	0.9	1.22	CHiP_U00096_3993515	1100	MG1655	3993000	9.63636		dapF	enzyme; Amino acid biosynthesis: Lysine	diaminopimelate epimerase	73.9078
									yigA	N/A	conserved protein	69.8727
191	2.73	2.98	CHiP_U00096_4012900	3700	MG1655	4010300	9.56757		metR	regulator; Amino acid biosynthesis: Methionine	DNA-binding transcriptional activator, homocysteine-binding	56.5582
									metE	enzyme; Amino acid biosynthesis: Methionine	5-methyltetrahydropteroyltriglutamate- homocysteine S-methyltransferase	100
									ysgA	putative enzyme; Not classified	predicted hydrolase	76.4417
192	1.92	2.27	CHiP_U00096_4054524	2500	MG1655	4053600	9.72		glnL	enzyme; Amino acid biosynthesis: Glutamine	sensory histidine kinase in two-component regulatory system with GlnG	72.6406
									glnA	enzyme; Amino acid biosynthesis: Glutamine	glutamine synthetase	100
193	0.92	1.19	CHiP_U00096_4083134	700	MG1655	4083300	9.42857		fdoG	enzyme; Energy metabolism, carbon: Anaerobic respiration	formate dehydrogenase-O, large subunit	17.8689
194	1.06	1.42	CHiP_U00096_4114416	2500	MG1655	4113700	9.12		glpK	enzyme; Central intermediary metabolism: Pool, multipurpose conversions	glycerol kinase	100
									glpF	transport; Transport of small molecules: Carbohydrates, organic acids, alcohols	glycerol facilitator	100
195	0.72	0.93	CHiP_U00096_4127615	200	MG1655	4127300	9		metB	enzyme; Amino acid biosynthesis: Methionine	cystathionine gamma-synthase, PLP-dependent	17.2414
196	0.79	0.93	CHiP_U00096_4127615	600	MG1655	4127600	9		metB	enzyme; Amino acid biosynthesis: Methionine	cystathionine gamma-synthase, PLP-dependent	21.9828
									metL	enzyme; Amino acid biosynthesis: Methionine	fused aspartokinase II/homoserine dehydrogenase II	14.0625
197	1.89	2.1	CHiP_U00096_4131023	2100	MG1655	4130000	9.33333		metL	enzyme; Amino acid biosynthesis: Methionine	fused aspartokinase II/homoserine dehydrogenase II	11.9243
									metF	enzyme; Central intermediary metabolism: Pool, multipurpose conversions" /codon_start=1 /transl_table=1	N/A	100
									katG	enzyme; Detoxification	catalase/hydroperoxidase HPI(I)	11.1009
198	1.76	2.43	CHiP_U00096_4153200	8400	MG1655	4148200	9.20238		yijP	N/A	conserved inner membrane protein	5.0779
									ppc	enzyme; Energy metabolism, carbon: Fermentation	phosphoenolpyruvate carboxylase	100
									argE	enzyme; Amino acid biosynthesis: Arginine	acetylornithine deacetylase	100
									argC	enzyme; Amino acid biosynthesis: Arginine	N-acetyl-gamma-glutamylphosphate reductase, NAD(P)-binding	100
									argB	enzyme; Amino acid biosynthesis: Arginine	acetylglutamate kinase	100
									argH	enzyme; Amino acid biosynthesis: Arginine	argininosuccinate lyase	100
									misc_RNA: oxyS	induced in response to oxidative stress; activates or represses expression of many genes"	OxyS sRNA activates genes that detoxify oxidative damage	100
									oxyR	regulator; Global regulatory functions	DNA-binding transcriptional dual regulator	9.48746
199	0.75	0.9	CHiP_U00096_4159600	200	MG1655	4159700	9		fabR	N/A	DNA-binding transcriptional repressor	14.5286
									yijD	N/A	conserved inner membrane protein	29.5265
200	1.02	1.68	CHiP_U00096_4194100	900	MG1655	4193900	10		thiC	enzyme; Biosynthesis of cofactors, carriers: Thiamin	thiamin (pyrimidine moiety) biosynthesis protein	11.715
									rsd	putative regulator; Not classified	stationary phase protein, binds sigma 70 RNA polymerase subunit	93.4874
201	0.81	1.11	CHiP_U00096_4198521	400	MG1655	4198200	9		hupA	factor; Basic proteins - synthesis, modification	HU, DNA-binding transcriptional regulator, alpha subunit	100
									yjaH	N/A	conserved protein	1.58273
202	2.08	2.4	CHiP_U00096_4215500	5600	MG1655	4212200	9.60714		metA	enzyme; Amino acid biosynthesis: Methionine	homoserine transsuccinylase	100
									aceB	enzyme; Central intermediary metabolism: Glyoxylate bypass	malate synthase A	100
									aceA	enzyme; Central intermediary metabolism: Glyoxylate bypass	isocitrate lyase	100
									aceK	enzyme; Central intermediary metabolism: Glyoxylate bypass	isocitrate dehydrogenase kinase/phosphatase	68.03
203	0.97	1.32	CHiP_U00096_4221405	1100	MG1655	4221200	10		iclR	regulator; Central intermediary metabolism: Glyoxylate bypass	DNA-binding transcriptional repressor	54.733
									metH	enzyme; Amino acid biosynthesis: Methionine	homocysteine-N5-methyltetrahydrofolate transmethylase, B12-dependent	12.1911
204	0.72	1	CHiP_U00096_4223604	100	MG1655	4223700	10		metH	enzyme; Amino acid biosynthesis: Methionine	homocysteine-N5-methyltetrahydrofolate transmethylase, B12-dependent	2.71518
205	2.55	2.95	CHiP_U00096_4231238	2800	MG1655	4229300	8.60714		pagB	N/A	conserved protein	100
									lysC	enzyme; Amino acid biosynthesis: Lysine	aspartokinase III	100
									pgi	enzyme; Energy metabolism, carbon: Glycolysis	glucosephosphate isomerase	19.3451
206	1.24	1.51	CHiP_U00096_4364626	1900	MG1655	4363200	9.63158		cutA	phenotype; Adaptations, atypical conditions	copper binding protein, copper sensitivity	52.9586
									dcuA	transport; Transport of small molecules: Carbohydrates, organic acids, alcohols	C4-dicarboxylate antiporter	100
									aspA	enzyme; Central intermediary metabolism: Pool, multipurpose conversions	aspartate ammonia-lyase	12.9526
207	1.09	1.56	CHiP_U00096_4371334	1900	MG1655	4369800	9.05263		groL	factor; Chaperones	Cpn60 chaperonin GroEL, large subunit of GroESL	54.3135
									yjeI	N/A	conserved protein	100
									yjeJ	N/A	predicted protein	35.9033
208	1.17	1.45	CHiP_U00096_4400206	3500	MG1655	4397600	9.34286		miaA	enzyme; Aminoacyl tRNA synthetases, tRNA modification	delta(2)-isopentenylpyrophosphate tRNA-adenosine transferase	65.7895
									hfq	putative factor; Phage-related functions and prophages	HF-I, host factor for RNA phage Q beta replication	100
									hflX	enzyme; Degradation of proteins, peptides, glyco	predicted GTPase	100
									hflK	enzyme; Degradation of proteins, peptides, glyco	modulator for HflB protease specific for phage lambda cII repressor	82.5258
209	0.82	1.12	CHiP_U00096_4401205	900	MG1655	4401300	9.66667		hflK	enzyme; Degradation of proteins, peptides, glyco	modulator for HflB protease specific for phage lambda cII repressor	1.58856
									hflC	enzyme; Degradation of proteins, peptides, glyco	modulator for HflB protease specific for phage lambda cII repressor	87.3506
210	1.37	1.61	CHiP_U00096_4469534	1400	MG1655	4468800	9.85714		yjgF	N/A	ketoacid-binding protein	35.2332
									pyrI	enzyme; Pyrimidine ribonucleotide biosynthesis	aspartate carbamoyltransferase, regulatory subunit	100
									pyrB	enzyme; Pyrimidine ribonucleotide biosynthesis	aspartate carbamoyltransferase, catalytic subunit	76.6845
211	1.15	1.57	CHiP_U00096_4475640	1200	MG1655	4475200	9.5		yjgL	N/A	predicted protein	4.07938
									argI	enzyme; Amino acid biosynthesis: Arginine	ornithine carbamoyltransferase 1	100
212	0.78	1.14	CHiP_U00096_4483108	500	MG1655	4482700	10		pepA	enzyme; Degradation of proteins, peptides, glyco	aminopeptidase A, a cyteinylglycinase	33.0907
213	0.73	1.14	CHiP_U00096_4483108	100	MG1655	4483300	10		pepA	enzyme; Degradation of proteins, peptides, glyco	aminopeptidase A, a cyteinylglycinase	6.61813
214	0.78	1.35	CHiP_U00096_4526009	400	MG1655	4526100	8.75		Inter: misc_RNA: ryjB	putative enzyme; Not classified	Novel sRNA, function unknown
									Inter: sgcC	putative transport; Not classified	KpLE2 phage-like element; predicted phosphotransferase enzyme IIC component
215	0.88	1.25	CHiP_U00096_4595211	2000	MG1655	4595300	9.5		mdoB	enzyme; Osmotic adaptation	phosphoglycerol transferase I	87.2981
216	1.16	1.51	CHiP_U00096_4602900	800	MG1655	4602700	9.25		bglJ	regulator; Not classified	DNA-binding transcriptional activator	30.3605
									fhuF	N/A	ferric iron reductase involved in ferric hydroximate transport	76.3959
217	0.79	1.05	CHiP_U00096_4630682	500	MG1655	4630700	7.4		trpR	regulator; Amino acid biosynthesis: Tryptophan	DNA-binding transcriptional repressor, tryptophan-binding	100

## Sheet: Exo_MG1655_(I)_30min_2_RG
Peak Number	High Average Ratio	High Ratio for Spot	High Spot	Length	Chromosome	Peak Start	Array Density	P-value	Gene name	Function	Product	Percentage
1	0.98	1.52	CHiP_U00096_0250840	300	MG1655	250500	9.66667		lafU	N/A	N/A	39.7351
2	0.98	1.52	CHiP_U00096_0250840	400	MG1655	250900	9		dinB	2.1.1 information transfer; DNA related; DNA replication	DNA polymerase IV	37.9147
3	2.26	2.51	CHiP_U00096_0378037	4100	MG1655	375900	9		yaiL	putative enzyme; Not classified	nucleoprotein/polynucleotide-associated enzyme	100
									frmB	N/A	predicted esterase	100
									frmA	enzyme; Energy metabolism, carbon: Fermentation	alcohol dehydrogenase class III/glutathione-dependent formaldehyde dehydrogenase	100
									frmR	N/A	regulator protein that represses frmRAB operon	100
									yaiO	N/A	predicted protein	91.4618
4	1.39	1.64	CHiP_U00096_0594915	1700	MG1655	594500	9.41176		cusR	putative regulator; Not classified	DNA-binding response regulator in two-component regulatory system with CusS	24.3045
									cusC	putative transport; Drug/analog sensitivity	copper/silver efflux system, outer membrane component	100
5	1.02	1.46	CHiP_U00096_0597011	800	MG1655	596800	10		cusB	putative transport; Drug/analog sensitivity	copper/silver efflux system, membrane fusion protein	65.4129
6	0.95	1.17	CHiP_U00096_0598637	300	MG1655	598200	10		cusA	putative transport; Not classified	copper/silver efflux system, membrane component	9.54502
7	1.03	1.52	CHiP_U00096_0722627	1200	MG1655	722300	8.08333		kdpD	enzyme; Global regulatory functions	fused sensory histidine kinase in two-component regulatory system with KdpE: signal sensing protein	44.7094
8	1.56	2.06	CHiP_U00096_0726239	4900	MG1655	723600	8.61224		kdpD	enzyme; Global regulatory functions	fused sensory histidine kinase in two-component regulatory system with KdpE: signal sensing protein	1.37854
									kdpC	enzyme; Transport of small molecules: Cations	potassium translocating ATPase, subunit C	100
									kdpB	enzyme; Transport of small molecules: Cations	potassium translocating ATPase, subunit B	100
									kdpA	enzyme; Transport of small molecules: Cations	potassium translocating ATPase, subunit A	100
									kdpF	N/A	potassium ion accessory transporter subunit	100
									ybfA	N/A	predicted protein	69.4175
9	0.94	1.8	CHiP_U00096_0996805	100	MG1655	996600	10		ssuE	N/A	NAD(P)H-dependent FMN reductase	17.3913
10	1.32	1.64	CHiP_U00096_1230802	1900	MG1655	1229700	9.47368		umuD	putative enzyme; DNA - replication, repair, restriction/modification	DNA polymerase V, subunit D	100
									umuC	putative enzyme; DNA - replication, repair, restriction/modification	DNA polymerase V, subunit C	93.9274
11	1.01	1.49	CHiP_U00096_1528915	300	MG1655	1529200	9.33333		yncI	N/A	N/A	19.9457
12	0.94	1.33	CHiP_U00096_1577201	100	MG1655	1577600	9		ydeM	putative enzyme; Not classified	conserved protein	3.71651
13	1	1.54	CHiP_U00096_1639426	400	MG1655	1639000	8.25		cspB	phenotype; Adaptations, atypical conditions	Qin prophage; cold shock protein	17.2093
14	1.19	1.42	CHiP_U00096_1724134	1500	MG1655	1723800	9.93333		ydhL	N/A	conserved protein	60.251
									ydhM	N/A	predicted DNA-binding transcriptional regulator	100
									nemA	enzyme; Central intermediary metabolism: Pool, multipurpose conversions	N-ethylmaleimide reductase, FMN-linked	56.2443
15	0.93	1.24	CHiP_U00096_1775440	100	MG1655	1775300	10		ydiO	putative enzyme; Not classified	predicted acyl-CoA dehydrogenase	8.6881
16	1	1.24	CHiP_U00096_1775440	500	MG1655	1775600	9		ydiO	putative enzyme; Not classified	predicted acyl-CoA dehydrogenase	43.4405
17	1.67	2.12	CHiP_U00096_1928411	2300	MG1655	1927000	9.34783		yebE	N/A	conserved protein	100
									yebF	N/A	predicted protein	100
									yebG	N/A	conserved protein regulated by LexA	100
									purT	enzyme; Purine ribonucleotide biosynthesis	phosphoribosylglycinamide formyltransferase 2	33.5314
18	1.6	2.06	CHiP_U00096_2750836	2100	MG1655	2749500	8.90476		nadK	N/A	NAD kinase	26.3098
									recN	putative enzyme; DNA - replication, repair, restriction/modification	recombination and repair protein	100
19	1.81	2.42	CHiP_U00096_2821435	2200	MG1655	2820200	9.86364		recX	putative regulator; Not classified	regulatory protein for RecA	92.2
									recA	enzyme; DNA - replication, repair, restriction/modification	DNA strand exchange and recombination protein with protease and nuclease activity	100
									ygaD	N/A	conserved protein	100
20	1.67	2.04	CHiP_U00096_3154033	2400	MG1655	3152800	9.66667		yqhC	putative regulator; Not classified	predicted DNA-binding transcriptional regulator	46.0251
									yqhD	putative enzyme; Not classified	alcohol dehydrogenase, NAD(P)-dependent	100
									dkgA	N/A	2,5-diketo-D-gluconate reductase A	67.11
21	0.98	1.3	CHiP_U00096_4255135	500	MG1655	4254900	9		dgkA	enzyme; Fatty acid and phosphatidic acid biosynthesis	diacylglycerol kinase	34.7826
									lexA	regulator; Global regulatory functions	DNA-binding transcriptional repressor of SOS regulon	43.0921
22	0.92	1.3	CHiP_U00096_4255135	300	MG1655	4255600	9		lexA	regulator; Global regulatory functions	DNA-binding transcriptional repressor of SOS regulon	24.0132
									dinF	factor; DNA - replication, repair, restriction/modification	DNA-damage-inducible SOS response protein	9.7897
23	1.31	1.76	CHiP_U00096_4271741	2800	MG1655	4269700	9.64286		uvrA	enzyme; DNA - replication, repair, restriction/modification	ATPase and DNA damage recognition protein of nucleotide excision repair excinuclease UvrABC	77.7463
									ssb	factor; DNA - replication, repair, restriction/modification	single-stranded DNA-binding protein	65.6716

## Sheet: Exo_MG1655_(I)_30min_2_GR
Peak Number	High Average Ratio	High Ratio for Spot	High Spot	Length	Chromosome	Peak Start	Array Density	P-value	Gene name	Function	Product	Percentage
1	1.12	1.47	CHiP_U00096_0002800	900	MG1655	2500	10		thrA	enzyme; Amino acid biosynthesis: Threonine	fused aspartokinase I and homoserine dehydrogenase I	12.1446
									thrB	enzyme; Amino acid biosynthesis: Threonine	homoserine kinase	64.2704
2	1.68	2.23	CHiP_U00096_0032918	4800	MG1655	29500	9.66667		carA	enzyme; Pyrimidine ribonucleotide biosynthesis	carbamoyl phosphate synthetase small subunit, glutamine amidotransferase	100
									carB	enzyme; Pyrimidine ribonucleotide biosynthesis	carbamoyl-phosphate synthase large subunit	100
									caiF	regulator; Central intermediary metabolism: Pool, multipurpose conversions	DNA-binding transcriptional activator	0
3	0.93	1.41	CHiP_U00096_0079727	100	MG1655	79300	10		leuD	enzyme; Amino acid biosynthesis: Leucine	3-isopropylmalate isomerase subunit	16.5289
4	1.39	1.84	CHiP_U00096_0081925	3700	MG1655	80100	9.27027		leuC	enzyme; Amino acid biosynthesis: Leucine	3-isopropylmalate isomerase subunit, dehydratase component	54.5714
									leuB	enzyme; Amino acid biosynthesis: Leucine	3-isopropylmalate dehydrogenase	100
									leuA	enzyme; Amino acid biosynthesis: Leucine	2-isopropylmalate synthase	100
									leuL	leader; Amino acid biosynthesis: Leucine	leu operon leader peptide	100
5	1.14	1.59	CHiP_U00096_0086610	1100	MG1655	86200	9.45455		ilvI	enzyme; Amino acid biosynthesis: Isoleucine, Valine	acetolactate synthase III, large subunit	63.8051
6	1	1.36	CHiP_U00096_0099400	800	MG1655	98400	8		murD	enzyme; Murein sacculus, peptidoglycan	UDP-N-acetylmuramoyl-L-alanine:D-glutamate ligase	0.227964
									ftsW	membrane; Cell division	integral membrane protein involved in stabilizing FstZ ring during cell division	64.0675
7	0.93	1.36	CHiP_U00096_0099400	100	MG1655	99900	10		murG	enzyme; Murein sacculus, peptidoglycan	N-acetylglucosaminyl transferase	9.37207
8	0.98	1.48	CHiP_U00096_0102911	400	MG1655	103000	10		ddlB	enzyme; Murein sacculus, peptidoglycan	D-alanine:D-alanine ligase	16.6304
									ftsQ	phenotype; Cell division	membrane anchored protein involved in growth of wall at septum	29.5181
9	1.5	2.16	CHiP_U00096_0120805	1600	MG1655	119800	9.75		ampE	regulator; Drug/analog sensitivity	predicted inner membrane protein	39.2272
									aroP	transport; Transport of small molecules: Amino acids, amines	aromatic amino acid transporter	89.0022
10	1	1.54	CHiP_U00096_0198700	600	MG1655	198700	10		yaeT	N/A	conserved protein	24.6711
11	0.98	1.25	CHiP_U00096_0199103	700	MG1655	199500	10		yaeT	N/A	conserved protein	28.7829
12	1.78	2.19	CHiP_U00096_0220934	3300	MG1655	219600	9.0303		rcsF	regulator; Surface polysaccharides & antigens	predicted outer membrane protein, signal	97.7723
									metQ	Transport of small molecules: Amino acids, amines	DL-methionine transporter subunit	100
									metI	Transport of small molecules: Amino acids, amines	DL-methionine transporter subunit	100
									metN	Transport of small molecules: Amino acids, amines	DL-methionine transporter subunit	100
									gmhB	enzyme; Surface polysaccharides and antigens" /codon_start=1 /transl_table=1	N/A	11.6522
13	0.93	1.52	CHiP_U00096_0288518	200	MG1655	288600	10		argF	enzyme; Amino acid biosynthesis: Arginine	CP4-6 prophage; ornithine carbamoyltransferase 2, chain F	19.9203
14	1.17	1.73	CHiP_U00096_0355102	1800	MG1655	354500	9		codB	transport; Transport of small molecules: Nucleosides, purines, pyrimidines	cytosine transporter	71.8824
									codA	enzyme; Salvage of nucleosides and nucleotides	cytosine deaminase	70.5378
15	1.24	1.63	CHiP_U00096_0406306	1300	MG1655	405400	9.15385		yaiI	N/A	conserved protein	10.0437
									aroL	enzyme; Amino acid biosynthesis: Chorismate	shikimate kinase II	100
									yaiA	N/A	predicted protein	100
									aroM	N/A	conserved protein	7.0901
16	1.2	1.74	CHiP_U00096_0446705	1700	MG1655	446300	9.05882		cyoE	enzyme; Energy metabolism, carbon: Aerobic respiration	protoheme IX farnesyltransferase	70.6742
									cyoD	enzyme; Energy metabolism, carbon: Aerobic respiration	cytochrome o ubiquinol oxidase subunit IV	100
									cyoC	enzyme; Energy metabolism, carbon: Aerobic respiration	cytochrome o ubiquinol oxidase subunit III	100
									cyoB	enzyme; Energy metabolism, carbon: Aerobic respiration	cytochrome o ubiquinol oxidase subunit I	6.32848
17	0.98	1.34	CHiP_U00096_0448034	200	MG1655	448300	8.5		cyoB	enzyme; Energy metabolism, carbon: Aerobic respiration	cytochrome o ubiquinol oxidase subunit I	10.0452
18	1.15	1.48	CHiP_U00096_0450304	600	MG1655	450100	10		cyoA	enzyme; Energy metabolism, carbon: Aerobic respiration	cytochrome o ubiquinol oxidase subunit II	63.358
19	0.93	1.38	CHiP_U00096_0477817	100	MG1655	478300	10		ylaC	N/A	predicted inner membrane protein	21.2766
20	0.96	1.73	CHiP_U00096_0501205	200	MG1655	500900	9		ybaL	putative transport; Not classified	predicted transporter with NAD(P)-binding Rossmann-fold domain	11.9332
21	0.94	1.73	CHiP_U00096_0501205	100	MG1655	501200	8		ybaL	putative transport; Not classified	predicted transporter with NAD(P)-binding Rossmann-fold domain	5.96659
22	0.98	1.73	CHiP_U00096_0501205	300	MG1655	501400	8		ybaL	putative transport; Not classified	predicted transporter with NAD(P)-binding Rossmann-fold domain	17.8998
23	1.11	1.53	CHiP_U00096_0575335	500	MG1655	575300	10		Inter: insH	IS, phage, Tn; Transposon-related functions	IS5 transposase and trans-activator
									Inter: essD	N/A	DLP12 prophage; predicted phage lysis protein
24	1.04	1.43	CHiP_U00096_0584334	500	MG1655	584200	10		ompT	enzyme; Outer membrane constituents	DLP12 prophage; outer membrane protease VII (outer membrane protein 3b)	52.4659
25	0.99	1.34	CHiP_U00096_0666841	300	MG1655	666300	10		mrdA	enzyme; Cell division	transpeptidase involved in peptidoglycan synthesis (penicillin-binding protein 2)	15.7812
26	0.98	1.32	CHiP_U00096_0690405	300	MG1655	690500	10		ybeX	putative transport; Not classified	predicteed ion transport	34.1686
27	1.63	2	CHiP_U00096_0758241	10600	MG1655	753600	9.14151		gltA	enzyme; Energy metabolism, carbon: TCA cycle	citrate synthase	7.09275
									sdhC	enzyme; Energy metabolism, carbon: TCA cycle	succinate dehydrogenase, membrane subunit, binds cytochrome b556	100
									sdhD	enzyme; Energy metabolism, carbon: TCA cycle	succinate dehydrogenase, membrane subunit, binds cytochrome b556	100
									sdhA	enzyme; Energy metabolism, carbon: TCA cycle	succinate dehydrogenase, flavoprotein subunit	100
									sdhB	enzyme; Energy metabolism, carbon: TCA cycle	succinate dehydrogenase, FeS subunit	100
									sucA	enzyme; Energy metabolism, carbon: TCA cycle	2-oxoglutarate decarboxylase, thiamin-requiring	100
									sucB	enzyme; Energy metabolism, carbon: TCA cycle	dihydrolipoyltranssuccinase	100
									sucC	enzyme; Energy metabolism, carbon: TCA cycle	succinyl-CoA synthetase, beta subunit	100
									sucD	enzyme; Energy metabolism, carbon: TCA cycle	succinyl-CoA synthetase, NAD(P)-binding, alpha subunit	91.7146
28	0.97	1.36	CHiP_U00096_0777903	600	MG1655	777700	9.16667		tolB	factor; Colicin-related functions	periplasmic protein	42.9567
									pal	membrane; Macromolecule synthesis, modification: Lipoprotein	peptidoglycan-associated outer membrane lipoprotein	1.91939
29	1.01	1.34	CHiP_U00096_0957031	700	MG1655	957000	9.71429		serC	enzyme; Amino acid biosynthesis: Serine	3-phosphoserine/phosphohydroxythreonine aminotransferase	64.3382
30	1.18	1.39	CHiP_U00096_0985807	1600	MG1655	984700	9		aspC	enzyme; Amino acid biosynthesis: Aspartate	aspartate aminotransferase, PLP-dependent	19.4958
									ompF	membrane; Outer membrane constituents	outer membrane porin 1a (Ia;b;F)	100
31	1.03	1.6	CHiP_U00096_1030341	500	MG1655	1030300	10		yccA	putative transport; Not classified	inner membrane protein	51.7451
32	0.93	1.28	CHiP_U00096_1128628	100	MG1655	1128700	10		flgN	phenotype; Surface structures	export chaperone for FlgK and FlgL	24.0385
33	1.86	2.24	CHiP_U00096_1131740	8600	MG1655	1129000	9.31395		flgN	phenotype; Surface structures	export chaperone for FlgK and FlgL	12.7404
									flgM	factor; Surface structures	anti-sigma factor for FliA (sigma 28)	100
									flgA	putative structure; Surface structures	assembly protein for flagellar basal-body periplasmic P ring	100
									flgB	structural component; Surface structures	flagellar component of cell-proximal portion of basal-body rod	100
									flgC	structural component; Surface structures	flagellar component of cell-proximal portion of basal-body rod	100
									flgD	putative structure; Surface structures	flagellar hook assembly protein	100
									flgE	structural component; Surface structures	flagellar hook protein	100
									flgF	structural component; Surface structures	flagellar component of cell-proximal portion of basal-body rod	100
									flgG	structural component; Surface structures	flagellar component of cell-distal portion of basal-body rod	100
									flgH	structural component; Surface structures	flagellar protein of basal-body outer-membrane L ring	100
									flgI	putative structure; Surface structures	predicted flagellar basal body protein	100
									flgJ	putative structure; Surface structures	muramidase	100
34	0.94	1.38	CHiP_U00096_1139512	200	MG1655	1139200	10		flgK	structural component; Surface structures	flagellar hook-filament junction protein 1	2.67803
									flgL	structural component; Surface structures	flagellar hook-filament junction protein	15.1102
35	0.93	1.38	CHiP_U00096_1139512	100	MG1655	1139500	10		flgL	structural component; Surface structures	flagellar hook-filament junction protein	10.4932
36	1.17	1.46	CHiP_U00096_1157501	800	MG1655	1157300	8.75		ptsG	transport; Transport of small molecules: Carbohydrates, organic acids, alcohols	fused glucose-specific PTS enzymes: IIB component/IIC component	55.8269
37	1.31	1.68	CHiP_U00096_1302526	1300	MG1655	1301800	9.61538		oppB	transport; Protein, peptide secretion	oligopeptide transporter subunit	4.67391
									oppC	putative transport; Not classified	oligopeptide transporter subunit	100
									oppD	putative transport; Not classified	oligopeptide transporter subunit	31.7868
38	1.15	1.6	CHiP_U00096_1304606	900	MG1655	1303800	8.33333		oppF	putative transport; Not classified	oligopeptide transporter subunit	89.6414
39	1.77	2.24	CHiP_U00096_1674200	2700	MG1655	1673000	9.25926		pntB	enzyme; Central intermediary metabolism: Pool, multipurpose conversions	pyridine nucleotide transhydrogenase, beta subunit	99.7118
									pntA	enzyme; Central intermediary metabolism: Pool, multipurpose conversions	pyridine nucleotide transhydrogenase, alpha subunit	85.1828
40	0.97	1.26	CHiP_U00096_1744425	100	MG1655	1744400	9		tRNA: valV	N/A	tRNA-Val	53.9474
41	1.22	1.62	CHiP_U00096_1860833	1400	MG1655	1860500	10		gapA	enzyme; Energy metabolism, carbon: Glycolysis	glyceraldehyde-3-phosphate dehydrogenase A	100
									yeaD	N/A	conserved protein	2.94118
42	0.97	1.59	CHiP_U00096_1911639	400	MG1655	1911700	10		prc	enzyme; Degradation of proteins, peptides, glyco	carboxy-terminal protease for penicillin-binding protein 3	19.5312
43	1.45	1.94	CHiP_U00096_1963630	7600	MG1655	1961300	9.21053		flhA	structural component; Surface structures	predicted flagellar export pore protein	85.3705
									flhB	structural component; Not classified	predicted flagellar export pore protein	100
									cheZ	regulator; Chemotaxis and mobility	chemotaxis regulator, protein phosphatase for CheY	100
									cheY	regulator; Chemotaxis and mobility	chemotaxis regulator transmitting signal to flagellar motor component	100
									cheB	enzyme; Chemotaxis and mobility	fused chemotaxis regulator: protein-glutamate methylesterase in two-component regulatory system with CheA	100
									cheR	enzyme; Chemotaxis and mobility	chemotaxis regulator, protein-glutamate methyltransferase	100
									tap	regulator; Chemotaxis and mobility	methyl-accepting protein IV	93.2542
44	1.07	1.44	CHiP_U00096_1973809	2200	MG1655	1972200	10		cheA	enzyme; Chemotaxis and mobility	purine-binding chemotaxis protein	58.4521
									motB	structural component; Chemotaxis and mobility	protein that enables flagellar motor rotation	100
									motA	phenotype; Chemotaxis and mobility	proton conductor component of flagella motor	13.9797
45	1.04	1.67	CHiP_U00096_1989609	900	MG1655	1989400	10		yecA	N/A	conserved metal-binding protein	36.5414
									tRNA: leuZ	N/A	tRNA-Leu	100
									tRNA: cysT	N/A	tRNA-Cys	100
									tRNA: glyW	N/A	tRNA-Gly	100
									pgsA	enzyme; Macromolecule synthesis, modification: Phospholipids	phosphatidylglycerophosphate synthetase	1.27737
46	1.99	2.42	CHiP_U00096_2012441	11000	MG1655	2010300	8.88182		intG	N/A	N/A	100
									fliE	structural component; Surface structures	flagellar basal-body component	100
									fliF	structural component; Surface structures	flagellar basal-body MS-ring and collar protein	100
									fliG	structural component; Surface structures	flagellar motor switching and energizing component	100
									fliH	transport; Surface structures	flagellar biosynthesis protein	100
									fliI	enzyme; Surface structures	flagellum-specific ATP synthase	100
									fliJ	structural component; Surface structures	flagellar protein	100
									fliK	structural component; Surface structures	flagellar hook-length control protein	100
									fliL	putative structure; Surface structures	flagellar biosynthesis protein	100
									fliM	structural component; Surface structures	flagellar motor switching and energizing component	100
									fliN	structural component; Surface structures	flagellar motor switching and energizing component	100
									fliO	putative structure; Surface structures	flagellar biosynthesis protein	100
									fliP	putative structure; Surface structures	flagellar biosynthesis protein	100
									fliQ	putative structure; Surface structures	flagellar biosynthesis protein	100
									fliR	putative enzyme; Surface structures	flagellar export pore protein	48.7898
47	1.68	1.92	CHiP_U00096_2173827	4300	MG1655	2171000	8.97674		gatC	transport; Transport of small molecules: Carbohydrates, organic acids, alcohols	galactitol-specific enzyme IIC component of PTS	95.941
									gatB	enzyme; Transport of small molecules: Carbohydrates, organic acids, alcohols	galactitol-specific enzyme IIB component of PTS	100
									gatA	enzyme; Transport of small molecules: Carbohydrates, organic acids, alcohols	galactitol-specific enzyme IIA component of PTS	100
									gatZ	putative enzyme; Not classified	D-tagatose 1,6-bisphosphate aldolase 2, subunit	100
									gatY	enzyme; Degradation of small molecules: Carbon compounds	D-tagatose 1,6-bisphosphate aldolase 2, catalytic subunit	100
48	0.94	1.28	CHiP_U00096_2240141	300	MG1655	2240400	9		yeiB	N/A	conserved inner membrane protein	25.9291
49	1.24	1.99	CHiP_U00096_2245300	1900	MG1655	2244700	9.47368		cirA	membrane; Outer membrane constituents	ferric iron-catecholate outer membrane transporter	4.57057
									lysP	transport; Transport of small molecules: Amino acids, amines	lysine transporter	100
50	1.34	1.97	CHiP_U00096_2268419	1400	MG1655	2267900	9.07143		spr	putative membrane; Not classified	predicted peptidase, outer membrane lipoprotein	100
									rtn	N/A	conserved protein	35.4756
51	1	1.33	CHiP_U00096_2284540	400	MG1655	2284100	9		yejM	putative enzyme; Not classified	predicted hydrolase, inner membrane	3.29545
									tRNA: proL	N/A	tRNA-Pro	100
									yejO	N/A	N/A	3.48653
52	0.97	1.23	CHiP_U00096_2314811	300	MG1655	2314700	9.66667		rcsB	regulator; Surface polysaccharides & antigens	DNA-binding response regulator in two-component regulatory system with RcsC and YojN	22.9231
53	0.92	1.23	CHiP_U00096_2314811	100	MG1655	2315200	9		rcsC	enzyme; Surface polysaccharides & antigens	hybrid sensory kinase in two-component regulatory system with RcsB and YojN	3.51
54	0.93	1.26	CHiP_U00096_2348900	100	MG1655	2348600	9		glpQ	enzyme; Central intermediary metabolism: Pool, multipurpose conversions	periplasmic glycerophosphodiester phosphodiesterase	9.29368
55	0.98	1.37	CHiP_U00096_2349330	100	MG1655	2348900	9		glpQ	enzyme; Central intermediary metabolism: Pool, multipurpose conversions	periplasmic glycerophosphodiester phosphodiesterase	9.29368
56	1.43	1.75	CHiP_U00096_2394038	7100	MG1655	2388600	9.22535		nuoN	enzyme; Energy metabolism, carbon: Aerobic respiration	NADH:ubiquinone oxidoreductase, membrane subunit N	63.6239
									nuoM	enzyme; Energy metabolism, carbon: Aerobic respiration	NADH:ubiquinone oxidoreductase, membrane subunit M	100
									nuoL	enzyme; Energy metabolism, carbon: Aerobic respiration	NADH:ubiquinone oxidoreductase, membrane subunit L	100
									nuoK	enzyme; Energy metabolism, carbon: Aerobic respiration	NADH:ubiquinone oxidoreductase, membrane subunit K	100
									nuoJ	enzyme; Energy metabolism, carbon: Aerobic respiration	NADH:ubiquinone oxidoreductase, membrane subunit J	100
									nuoI	enzyme; Energy metabolism, carbon: Aerobic respiration	NADH:ubiquinone oxidoreductase, chain I	100
									nuoH	enzyme; Energy metabolism, carbon: Aerobic respiration	NADH:ubiquinone oxidoreductase, membrane subunit H	100
									nuoG	enzyme; Energy metabolism, carbon: Aerobic respiration	NADH:ubiquinone oxidoreductase, chain G	8.76742
57	1.16	1.55	CHiP_U00096_2423700	1500	MG1655	2422800	10		hisM	transport; Transport of small molecules: Amino acids, amines	histidine/lysine/arginine/ornithine transporter subunit	63.5475
									hisQ	transport; Transport of small molecules: Amino acids, amines	histidine/lysine/arginine/ornithine transporter subunit	100
									hisJ	transport; Transport of small molecules: Amino acids, amines	histidine/lysine/arginine/ornithine transporter subunit	34.7826
58	1.08	1.42	CHiP_U00096_2428600	800	MG1655	2428400	9.375		cvpA	membrane; Colicin-related functions	membrane protein required for colicin V production	78.8934
									dedD	putative membrane; Not classified	conserved protein	23.565
59	0.93	1.55	CHiP_U00096_2442734	100	MG1655	2442800	8		yfcA	putative structure; Not classified	conserved inner membrane protein	12.3609
60	1.02	1.31	CHiP_U00096_2519129	1200	MG1655	2518600	8.5		gltX	enzyme; Aminoacyl tRNA synthetases, tRNA modification	glutamyl-tRNA synthetase	6.64311
									tRNA: valU	N/A	tRNA-Val	100
									tRNA: valX	N/A	tRNA-Val	100
									tRNA: valY	N/A	tRNA-Val	100
									tRNA: lysV	N/A	tRNA-Lys	100
									xapR	regulator; Central intermediary metabolism: Nucleotide interconversions	DNA-binding transcriptional activator	20.9276
61	0.92	1.13	CHiP_U00096_2531916	100	MG1655	2532200	10		ptsI	enzyme; Transport of small molecules: Carbohydrates, organic acids, alcohols	PEP-protein phosphotransferase of PTS system (enzyme I)	5.79039
62	1.31	1.8	CHiP_U00096_2533532	1500	MG1655	2533000	8.93333		ptsI	enzyme; Transport of small molecules: Carbohydrates, organic acids, alcohols	PEP-protein phosphotransferase of PTS system (enzyme I)	47.1917
									crr	enzyme; Transport of small molecules: Carbohydrates, organic acids, alcohols	glucose-specific enzyme IIA component of PTS	100
									pdxK	enzyme; Biosynthesis of cofactors, carriers: Pyridoxine	pyridoxal-pyridoxamine kinase/hydroxymethylpyrimidine kinase	10.8108
63	0.98	1.47	CHiP_U00096_2556115	200	MG1655	2555700	8.5		eutB	enzyme; Degradation of small molecules: Amines	ethanolamine ammonia-lyase, large subunit, heavy chain	14.6951
64	0.96	1.29	CHiP_U00096_2595026	400	MG1655	2594800	10		purC	enzyme; Purine ribonucleotide biosynthesis	phosphoribosylaminoimidazole-succinocarboxamide synthetase	38.2889
65	1.19	1.66	CHiP_U00096_2597701	1100	MG1655	2597300	10		dapA	enzyme; Amino acid biosynthesis: Lysine	dihydrodipicolinate synthase	54.8975
									gcvR	regulator; Central intermediary metabolism: Pool, multipurpose conversions	DNA-binding transcriptional repressor, regulatory protein accessory to GcvA	82.5175
66	0.98	1.44	CHiP_U00096_2619637	100	MG1655	2619700	9		purM	enzyme; Purine ribonucleotide biosynthesis	phosphoribosylaminoimidazole synthetase	9.6432
67	1.13	1.41	CHiP_U00096_2681902	1200	MG1655	2682100	9.91667		glyA	enzyme; Amino acid biosynthesis: Glycine	serine hydroxymethyltransferase	81.7239
68	1.31	1.67	CHiP_U00096_2690400	3400	MG1655	2689100	9.35294		yfhK	putative regulator; Not classified	predicted sensory kinase in two-component system	1.40154
									misc_RNA: sroF	N/A	Novel sRNA, function unknown	100
									purL	enzyme; Purine ribonucleotide biosynthesis	phosphoribosylformyl-glycineamide synthetase	72.601
69	0.99	1.51	CHiP_U00096_2722441	400	MG1655	2722200	9		yfiM	N/A	predicted protein	84.5201
									kgtP	transport; Transport of small molecules: Carbohydrates, organic acids, alcohols	alpha-ketoglutarate transporter	10.0154
70	1.01	1.48	CHiP_U00096_2724033	500	MG1655	2723600	10		kgtP	transport; Transport of small molecules: Carbohydrates, organic acids, alcohols	alpha-ketoglutarate transporter	12.943
									rRNA: rrfG	N/A	5S ribosomal RNA of rrnG operon	7.56303
71	1.28	1.81	CHiP_U00096_2736413	2300	MG1655	2736400	9.21739		pheA	enzyme; Amino acid biosynthesis: Phenylalanine	fused chorismate mutase P/prephenate dehydratase	45.431
									tyrA	enzyme; Amino acid biosynthesis: Tyrosine	fused chorismate mutase T/prephenate dehydrogenase	100
									aroF	enzyme; Amino acid biosynthesis: Tyrosine	3-deoxy-D-arabino-heptulosonate-7-phosphate synthase, tyrosine-repressible	55.8879
72	1.14	1.47	CHiP_U00096_2817001	1000	MG1655	2816600	8.5		tRNA: serV	N/A	tRNA-Ser	72.8261
									csrA	regulator; Global regulatory functions	pleiotropic regulatory protein for carbon source metabolism	100
									alaS	enzyme; Aminoacyl tRNA synthetases, tRNA modification	alanyl-tRNA synthetase	7.49049
73	1.45	2.02	CHiP_U00096_2865540	1900	MG1655	2864700	8.47368		rpoS	enzyme; Global regulatory functions	RNA polymerase, sigma S (sigma 38) factor	88.004
									nlpD	membrane; Macromolecule synthesis, modification: Lipoprotein	predicted outer membrane lipoprotein	84.6356
74	1	1.48	CHiP_U00096_2922833	400	MG1655	2922400	9		misc_RNA: csrB	N/A	CsrA-binding sRNA, antagonizing CsrA regulation; blocks the CsrA binding of glgC mRNA	38.1616
									syd	N/A	predicted protein	7.88991
75	1.42	1.76	CHiP_U00096_2948700	2100	MG1655	2947200	9.80952		argA	enzyme; Amino acid biosynthesis: Arginine	fused acetylglutamate kinase homolog (inactive)/amino acid N-acetyltransferase	100
									recD	enzyme; Degradation of DNA	exonuclease V (RecBCD complex), alpha chain	35.2136
76	0.98	1.56	CHiP_U00096_2964641	500	MG1655	2964600	10		ptsP	enzyme; Transport of small molecules: Other	fused PTS enzyme: PEP-protein phosphotransferase (enzyme I)/GAF domain containing protein	22.2618
77	0.95	1.24	CHiP_U00096_2975801	100	MG1655	2975400	10		galR	regulator; Degradation of small molecules: Carbon compounds	DNA-binding transcriptional repressor	9.69932
78	0.92	1.4	CHiP_U00096_3053629	100	MG1655	3053800	10		zapA	N/A	protein that localizes to the cytokinetic ring	30.3951
79	1.3	1.45	CHiP_U00096_3055027	2300	MG1655	3054500	7.69565		ygfA	putative enzyme; Not classified	predicted ligase	56.7518
									misc_RNA: rygC	N/A	Novel sRNA, function unknown; paralogous to the other QUAD sRNA genes	100
									serA	enzyme; Amino acid biosynthesis: Serine	D-3-phosphoglycerate dehydrogenase	100
									rpiA	enzyme; Central intermediary metabolism: Non-oxidative branch, pentose pathway	ribose 5-phosphate isomerase, constitutive	16.9954
80	1.01	1.69	CHiP_U00096_3083016	900	MG1655	3082600	9.88889		speA	enzyme; Central intermediary metabolism: Polyamine biosynthesis	biosynthetic arginine decarboxylase, PLP-binding	45.5466
81	1.56	1.94	CHiP_U00096_3084718	1800	MG1655	3084200	8.83333		yqgC	N/A	predicted protein	100
									yqgD	N/A	predicted inner membrane protein	100
									metK	enzyme; Central intermediary metabolism: Pool, multipurpose conversions	methionine adenosyltransferase 1	100
82	1.23	1.81	CHiP_U00096_3148903	1100	MG1655	3148600	9.09091		exbD	transport; Transport of small molecules: Cations	membrane spanning protein in TonB-ExbB-ExbD complex	100
									exbB	transport; Transport of small molecules: Cations	membrane spanning protein in TonB-ExbB-ExbD complex	58.3106
83	1.02	1.48	CHiP_U00096_3216214	400	MG1655	3215800	9		aer	regulator; Degradation of small molecules: Carbon compounds	fused signal transducer for aerotaxis sensory component/methyl accepting chemotaxis component	26.3158
84	0.99	1.33	CHiP_U00096_3317503	300	MG1655	3317800	9		argG	enzyme; Amino acid biosynthesis: Arginine	argininosuccinate synthetase	15.041
									yhbX	putative enzyme; Not classified	predicted hydrolase, inner membrane	5.53846
85	1.03	1.41	CHiP_U00096_3319921	400	MG1655	3320100	10		tRNA: leuU	N/A	tRNA-Leu	93.0233
									secG	transport; Protein, peptide secretion	preprotein translocase membrane subunit	91.8675
86	0.94	1.46	CHiP_U00096_3346302	200	MG1655	3346100	9		npr	transport; Transport of small molecules: Other	predicted protein with nucleoside triphosphate hydrolase domain	58.8235
87	0.94	1.46	CHiP_U00096_3346302	200	MG1655	3346500	9		yrbL	N/A	predicted protein	31.6456
88	2.03	2.73	CHiP_U00096_3356704	7200	MG1655	3351700	9.5		yhcC	N/A	predicted Fe-S oxidoreductase	40.0431
									gltB	enzyme; Central intermediary metabolism: Pool, multipurpose conversions	glutamate synthase, large subunit	100
									gltD	enzyme; Central intermediary metabolism: Pool, multipurpose conversions	glutamate synthase, 4Fe-4S protein, small subunit	100
89	0.97	1.31	CHiP_U00096_3395511	600	MG1655	3395700	10		rng	structural component; Cell division	ribonuclease G	7.9646
									yhdE	N/A	conserved protein	83.1366
90	0.95	1.22	CHiP_U00096_3396500	100	MG1655	3396400	10		yhdE	N/A	conserved protein	0
									mreD	structural component; Murein sacculus, peptidoglycan	cell wall structural complex MreBCD transmembrane component MreD	18.6475
91	0.95	1.29	CHiP_U00096_3397400	100	MG1655	3397000	9		mreC	structural component; Murein sacculus, peptidoglycan	cell wall structural complex MreBCD transmembrane component MreC	9.06618
92	1.07	1.82	CHiP_U00096_3427539	600	MG1655	3427500	9.33333		yrdA	putative enzyme; Not classified	conserved protein	56.3177
									yrdB	N/A	conserved protein	100
									aroE	enzyme; Amino acid biosynthesis: Chorismate	dehydroshikimate reductase, NAD(P)-binding	7.09046
93	0.98	1.36	CHiP_U00096_3437301	400	MG1655	3437000	10		zntR	putative regulator; Not classified	DNA-binding transcriptional activator in response to Zn(II)	35.7647
									yhdN	N/A	conserved protein	64.4022
94	1.1	1.49	CHiP_U00096_3440813	500	MG1655	3441100	8.8		secY	putative transport; Not classified	preprotein translocase membrane subunit	37.5657
95	0.99	1.41	CHiP_U00096_3441541	300	MG1655	3441900	8.66667		secY	putative transport; Not classified	preprotein translocase membrane subunit	16.4538
									rplO	structural component; Ribosomal proteins - synthesis, modification	50S ribosomal subunit protein L15	16.8203
96	1.02	1.36	CHiP_U00096_3443137	300	MG1655	3442600	9		rpmD	structural component; Ribosomal proteins - synthesis, modification	50S ribosomal subunit protein L30	80.4469
									rpsE	structural component; Ribosomal proteins - synthesis, modification	30S ribosomal subunit protein S5	30.2187
97	0.98	1.17	CHiP_U00096_3444537	200	MG1655	3444100	9		rplF	structural component; Ribosomal proteins - synthesis, modification	50S ribosomal subunit protein L6	11.6323
									rpsH	structural component; Ribosomal proteins - synthesis, modification	30S ribosomal subunit protein S8	31.8878
98	1.35	1.65	CHiP_U00096_3487503	2400	MG1655	3486100	9.25		yhfK	N/A	conserved inner membrane protein	38.7726
									argD	enzyme; Amino acid biosynthesis: Arginine	bifunctional acetylornithine aminotransferase/ succinyldiaminopimelate aminotransferase	100
									pabA	enzyme; Biosynthesis of cofactors, carriers: Folic acid	aminodeoxychorismate synthase, subunit II	37.6554
99	1.02	1.7	CHiP_U00096_3551636	700	MG1655	3551400	9.14286		malT	regulator; Degradation of small molecules: Carbon compounds	fused conserved protein: DNA-binding transcriptional activator/maltotriose-ATP-binding protein	25.878
100	1.03	1.41	CHiP_U00096_3566741	900	MG1655	3566200	9		glgC	enzyme; Macromolecule synthesis, modification: Polysaccharides - (cytoplasmic)	glucose-1-phosphate adenylyltransferase	69.4981
101	1.08	1.73	CHiP_U00096_3570107	1000	MG1655	3569700	10		glgB	enzyme; Macromolecule synthesis, modification: Polysaccharides - (cytoplasmic)	1,4-alpha-glucan branching enzyme	45.7457
102	1.19	1.51	CHiP_U00096_3572503	1400	MG1655	3571400	9.07143		glgB	enzyme; Macromolecule synthesis, modification: Polysaccharides - (cytoplasmic)	1,4-alpha-glucan branching enzyme	5.71821
									asd	enzyme; Amino acid biosynthesis: Lysine	aspartate-semialdehyde dehydrogenase, NAD(P)-binding	90.8432
103	1.33	1.87	CHiP_U00096_3592705	4500	MG1655	3590700	9.48889		livF	transport; Transport of small molecules: Amino acids, amines	leucine/isoleucine/valine transporter subunit	100
									livG	transport; Transport of small molecules: Amino acids, amines	leucine/isoleucine/valine transporter subunit	100
									livM	transport; Transport of small molecules: Amino acids, amines	leucine/isoleucine/valine transporter subunit	100
									livH	transport; Transport of small molecules: Amino acids, amines	leucine/isoleucine/valine transporter subunit	100
									livK	transport; Transport of small molecules: Amino acids, amines	leucine transporter subunit	65.4644
104	1.11	1.34	CHiP_U00096_3596805	1300	MG1655	3596300	9.53846		yhhK	N/A	conserved protein	23.4987
									livJ	transport; Transport of small molecules: Amino acids, amines	leucine/isoleucine/valine transporter subunit	92.6564
105	1.48	1.74	CHiP_U00096_3676241	4300	MG1655	3672900	8.97674		yhjE	putative transport; Not classified	predicted transporter	93.1165
									yhjG	N/A	predicted outer membrane biogenesis protein	100
									yhjH	N/A	EAL domain containing protein involved in flagellar function	98.6962
106	1.01	1.49	CHiP_U00096_3911907	700	MG1655	3911500	9.71429		glmS	enzyme; Central intermediary metabolism: Amino sugars	phosphate transporter subunit	10.4429
									glmU	enzyme; Central intermediary metabolism: Sugar-nucleotide biosynthesis, conversions	L-glutamine:D-fructose-6-phosphate aminotransferase	25.3285
107	1.11	1.58	CHiP_U00096_3914907	1000	MG1655	3914500	9.3		atpD	enzyme; ATP-proton motive force interconversion	F1 sector of membrane-bound ATP synthase, beta subunit	64.9783
									atpG	enzyme; ATP-proton motive force interconversion	F1 sector of membrane-bound ATP synthase, gamma subunit	8.69061
108	1.02	1.44	CHiP_U00096_3919240	800	MG1655	3919000	7.75		atpE	enzyme; ATP-proton motive force interconversion	F0 sector of membrane-bound ATP synthase, subunit c	88.7029
									atpB	enzyme; ATP-proton motive force interconversion	F0 sector of membrane-bound ATP synthase, subunit a	66.3804
109	0.93	1.08	CHiP_U00096_3920213	100	MG1655	3919900	9		atpB	enzyme; ATP-proton motive force interconversion	F0 sector of membrane-bound ATP synthase, subunit a	12.2699
110	0.92	1.08	CHiP_U00096_3920213	100	MG1655	3920100	9		atpI	enzyme; ATP-proton motive force interconversion	F0 sector of membrane-bound ATP synthase, subunit a	26.3158
111	1.81	2.19	CHiP_U00096_3957217	2500	MG1655	3955600	9.24		ilvY	regulator; Amino acid biosynthesis: Isoleucine, Valine	DNA-binding transcriptional dual regulator	27.2116
									ilvC	enzyme; Amino acid biosynthesis: Isoleucine, Valine	ketol-acid reductoisomerase, NAD(P)-binding	100
									ppiC	enzyme; Proteins - translation and modification	peptidyl-prolyl cis-trans isomerase C (rotamase C)	100
									yifN	N/A	N/A	26.8595
112	1.29	1.84	CHiP_U00096_4013333	2600	MG1655	4011000	9.61538		metE	enzyme; Amino acid biosynthesis: Methionine	5-methyltetrahydropteroyltriglutamate- homocysteine S-methyltransferase	100
									ysgA	putative enzyme; Not classified	predicted hydrolase	27.362
113	1.24	1.58	CHiP_U00096_4054702	1700	MG1655	4054300	9.64706		glnL	enzyme; Amino acid biosynthesis: Glutamine	sensory histidine kinase in two-component regulatory system with GlnG	5.91039
									glnA	enzyme; Amino acid biosynthesis: Glutamine	glutamine synthetase	95.9546
114	1.26	1.78	CHiP_U00096_4114805	1600	MG1655	4114300	9.375		glpK	enzyme; Central intermediary metabolism: Pool, multipurpose conversions	glycerol kinase	62.6658
									glpF	transport; Transport of small molecules: Carbohydrates, organic acids, alcohols	glycerol facilitator	74.7929
115	1.13	1.62	CHiP_U00096_4149504	1500	MG1655	4148900	8.46667		ppc	enzyme; Energy metabolism, carbon: Fermentation	phosphoenolpyruvate carboxylase	56.5824
116	1	1.5	CHiP_U00096_4154908	300	MG1655	4154500	10		argB	enzyme; Amino acid biosynthesis: Arginine	acetylglutamate kinase	38.6598
117	1.67	2.18	CHiP_U00096_4231238	2400	MG1655	4229600	8.5		pagB	N/A	conserved protein	19.8529
									lysC	enzyme; Amino acid biosynthesis: Lysine	aspartokinase III	100
									pgi	enzyme; Energy metabolism, carbon: Glycolysis	glucosephosphate isomerase	13.2808
118	0.94	1.43	CHiP_U00096_4363537	100	MG1655	4363500	9		dcuA	transport; Transport of small molecules: Carbohydrates, organic acids, alcohols	C4-dicarboxylate antiporter	7.6864
119	1.01	1.43	CHiP_U00096_4363537	600	MG1655	4363700	10		dcuA	transport; Transport of small molecules: Carbohydrates, organic acids, alcohols	C4-dicarboxylate antiporter	46.1184
120	0.93	1.11	CHiP_U00096_4369415	100	MG1655	4369800	9		groL	factor; Chaperones	Cpn60 chaperonin GroEL, large subunit of GroESL	6.07533
121	0.92	1.17	CHiP_U00096_4370504	100	MG1655	4370100	9		groL	factor; Chaperones	Cpn60 chaperonin GroEL, large subunit of GroESL	6.07533
122	0.92	1.17	CHiP_U00096_4370504	100	MG1655	4370400	8		groL	factor; Chaperones	Cpn60 chaperonin GroEL, large subunit of GroESL	6.07533
123	0.94	1.29	CHiP_U00096_4404109	100	MG1655	4403800	9		purA	enzyme; Purine ribonucleotide biosynthesis	adenylosuccinate synthetase	7.70416
124	1.51	2.26	CHiP_U00096_4469439	2000	MG1655	4468300	9.85		mgtA	enzyme; Transport of small molecules: Cations	magnesium transporter	1.63205
									yjgF	N/A	ketoacid-binding protein	100
									pyrI	enzyme; Pyrimidine ribonucleotide biosynthesis	aspartate carbamoyltransferase, regulatory subunit	100
									pyrB	enzyme; Pyrimidine ribonucleotide biosynthesis	aspartate carbamoyltransferase, catalytic subunit	87.3797
125	1.04	1.73	CHiP_U00096_4596038	900	MG1655	4595700	9.33333		mdoB	enzyme; Osmotic adaptation	phosphoglycerol transferase I	39.2842

## Sheet: Exo_MG1655_(I)_30min_3_RG
Peak Number	High Average Ratio	High Ratio for Spot	High Spot	Length	Chromosome	Peak Start	Array Density	P-value	Gene name	Function	Product	Percentage
1	1.53	2.09	CHiP_U00096_0020813	900	MG1655	20600	8.55556		rpsT	structural component; Ribosomal proteins - synthesis, modification	30S ribosomal subunit protein S20	100
									yaaY	N/A	predicted protein	100
									ribF	putative regulator; Not classified	bifunctional riboflavin kinase/FAD synthetase	9.8831
2	1.05	1.29	CHiP_U00096_0106813	200	MG1655	107200	9		lpxC	enzyme; Surface polysaccharides & antigens	UDP-3-O-acyl N-acetylglucosamine deacetylase	21.8103
3	1.35	1.84	CHiP_U00096_0122837	1400	MG1655	122200	8.64286		pdhR	regulator; Energy metabolism, carbon: Pyruvate dehydrogenase	DNA-binding transcriptional dual regulator	85.8639
									aceE	enzyme; Energy metabolism, carbon: Pyruvate dehydrogenase	pyruvate dehydrogenase, decarboxylase component E1, thiamin-binding	21.8926
4	1.22	1.62	CHiP_U00096_0127733	2000	MG1655	126300	9.6		aceF	enzyme; Energy metabolism, carbon: Pyruvate dehydrogenase	pyruvate dehydrogenase, dihydrolipoyltransacetylase component E2	68.0233
									lpd	enzyme; Energy metabolism, carbon: Pyruvate dehydrogenase	lipoamide dehydrogenase, E3 component is part of three enzyme complexes	27.2472
5	1.41	1.56	CHiP_U00096_0190541	1800	MG1655	189800	8.77778		misc_RNA: tff	N/A	Novel sRNA, function unknown	34.8148
									rpsB	structural component; Ribosomal proteins - synthesis, modification	30S ribosomal subunit protein S2	100
									tsf	factor; Proteins - translation and modification	protein chain elongation factor EF-Ts	87.309
6	2.01	2.21	CHiP_U00096_0224320	6500	MG1655	223000	9.38462		gmhB	enzyme; Surface polysaccharides and antigens	D,D-heptose 1,7-bisphosphate phosphatase	70.9565
									rRNA: rrsH	N/A	16S ribosomal RNA of rrnH operon	100
									tRNA: ileV	N/A	tRNA-Ile	100
									tRNA: alaV	N/A	tRNA-Ala	100
									rRNA: rrlH	N/A	23S ribosomal RNA of rrnH operon	100
									rRNA: rrfH	N/A	5S ribosomal RNA of rrnH operon	100
									tRNA: aspU	N/A	tRNA-Asp	100
									dkgB	putative enzyme; Not classified	2,5-diketo-D-gluconate reductase B	41.4695
7	1.08	1.46	CHiP_U00096_0236818	300	MG1655	236800	8.66667		tRNA: aspV	N/A	tRNA-Asp	100
8	1.31	1.7	CHiP_U00096_0331239	800	MG1655	330900	9.125		yahA	N/A	predicted DNA-binding transcriptional regulator	9.65074
9	2.82	3.27	CHiP_U00096_0378700	3900	MG1655	375900	9		yaiL	putative enzyme; Not classified	nucleoprotein/polynucleotide-associated enzyme	100
									frmB	N/A	predicted esterase	100
									frmA	enzyme; Energy metabolism, carbon: Fermentation	alcohol dehydrogenase class III/glutathione-dependent formaldehyde dehydrogenase	100
									frmR	N/A	regulator protein that represses frmRAB operon	100
									yaiO	N/A	predicted protein	65.5886
10	1.19	1.44	CHiP_U00096_0582641	800	MG1655	582700	8.75		appY	regulator; Central intermediary metabolism: Pool, multipurpose conversions	DLP12 prophage; DNA-binding transcriptional activator	79.5728
11	1.88	2.07	CHiP_U00096_0695817	1900	MG1655	695100	9.73684		ubiF	N/A	2-octaprenyl-3-methyl-6-methoxy-1,4-benzoquinol oxygenase	33.9574
									tRNA: glnX	N/A	tRNA-Gln	100
									tRNA: glnV	N/A	tRNA-Gln	100
									tRNA: metU	N/A	tRNA-Met	100
									tRNA: glnW	N/A	tRNA-Gln	100
									tRNA: glnU	N/A	tRNA-Gln	100
									tRNA: leuW	N/A	tRNA-Leu	100
									tRNA: metT	N/A	tRNA-Met	100
									asnB	enzyme; Amino acid biosynthesis: Asparagine	asparagine synthetase B	15.8654
12	1.1	1.65	CHiP_U00096_0720201	500	MG1655	720200	8.8		kdpE	regulator; Global regulatory functions	DNA-binding response regulator in two-component regulatory system with KdpD	62.1861
13	1.53	1.95	CHiP_U00096_0726239	6800	MG1655	721700	8.61765		kdpD	enzyme; Global regulatory functions	fused sensory histidine kinase in two-component regulatory system with KdpE: signal sensing protein	72.1684
									kdpC	enzyme; Transport of small molecules: Cations	potassium translocating ATPase, subunit C	100
									kdpB	enzyme; Transport of small molecules: Cations	potassium translocating ATPase, subunit B	100
									kdpA	enzyme; Transport of small molecules: Cations	potassium translocating ATPase, subunit A	100
									kdpF	N/A	potassium ion accessory transporter subunit	100
									ybfA	N/A	predicted protein	69.4175
14	2	2.1	CHiP_U00096_0779801	2400	MG1655	779000	9.04167		ybgF	N/A	predicted protein	77.3704
									tRNA: lysT	N/A	tRNA-Lys	100
									tRNA: valT	N/A	tRNA-Val	100
									tRNA: lysW	N/A	tRNA-Lys	100
									tRNA: valZ	N/A	tRNA-Val	100
									tRNA: lysY	N/A	tRNA-Lys	100
									tRNA: lysZ	N/A	tRNA-Lys	100
									tRNA: lysQ	N/A	tRNA-Lys	100
									nadA	enzyme; Biosynthesis of cofactors, carriers: Pyridine nucleotide	quinolinate synthase, subunit A	8.82071
15	1.3	1.74	CHiP_U00096_0925140	800	MG1655	924900	9.375		tRNA: serW	N/A	tRNA-Ser	100
									infA	factor; Proteins - translation and modification	translation initiation factor IF-1	100
16	1.3	1.82	CHiP_U00096_0961021	2400	MG1655	960700	9.58333		cmk	enzyme; Pyrimidine ribonucleotide biosynthesis	cytidylate kinase	59.59
									rpsA	structural component; Ribosomal proteins - synthesis, modification	30S ribosomal subunit protein S1	100
									ihfB	factor; DNA - replication, repair, restriction/modification	integration host factor (IHF), DNA-binding protein, beta subunit	17.2535
17	2.05	2.45	CHiP_U00096_1020221	2800	MG1655	1018000	9.28571		ycbG	putative enzyme; Not classified	conserved protein	35.3982
									ompA	membrane; Outer membrane constituents	outer membrane protein A (3a;II*;G;d)	100
									sulA	phenotype; Cell division	SOS cell division inhibitor	100
									sxy	N/A	conserved protein	69.7933
18	1.52	2.02	CHiP_U00096_1120741	1200	MG1655	1120100	10.0833		bssS	N/A	predicted protein	30.7087
									dinI	phenotype; Not classified	DNA damage-inducible protein I	100
									pyrC	enzyme; Pyrimidine ribonucleotide biosynthesis	dihydro-orotase	49.3308
19	1.59	1.7	CHiP_U00096_1146021	1700	MG1655	1145700	8.88235		yceF	N/A	predicted protein	20.2055
									misc_RNA: psrD	N/A	Novel sRNA, function unknown	100
									yceD	N/A	conserved protein	100
									rpmF	structural component; Ribosomal proteins - synthesis, modification	50S ribosomal subunit protein L32	100
									plsX	phenotype; Macromolecule synthesis, modification: Phospholipids	fatty acid/phospholipid synthesis protein	51.9626
20	1.18	1.37	CHiP_U00096_1152331	700	MG1655	1151600	10		fabF	enzyme; Fatty acid and phosphatidic acid biosynthesis	3-oxoacyl-[acyl-carrier-protein] synthase II	56.4061
21	1.12	1.42	CHiP_U00096_1210505	600	MG1655	1210500	8.66667		icdC	N/A	N/A	100
									elbA	N/A	predicted protein	60.9907
22	1.15	1.35	CHiP_U00096_1230802	1200	MG1655	1230200	9.66667		umuD	putative enzyme; DNA - replication, repair, restriction/modification	DNA polymerase V, subunit D	49.8807
									umuC	putative enzyme; DNA - replication, repair, restriction/modification	DNA polymerase V, subunit C	78.1546
23	1.04	1.26	CHiP_U00096_1231236	100	MG1655	1231500	9		umuC	putative enzyme; DNA - replication, repair, restriction/modification	DNA polymerase V, subunit C	7.88644
24	1.05	1.2	CHiP_U00096_1260641	200	MG1655	1260900	10		prs	enzyme; Purine ribonucleotide biosynthesis	phosphoribosylpyrophosphate synthase	20.9081
25	1.34	1.86	CHiP_U00096_1286914	1000	MG1655	1286300	10		misc_RNA: rttR	N/A	rtT sRNA, processed from tyrT transcript; encodes putative Tpr protein; RNA itself may modulate the stringent response	93.5294
									tpr	factor; Basic proteins - synthesis, modification	predicted protamine-like protein	100
									tRNA: tyrV	N/A	tRNA-Tyr	100
									tRNA: tyrT	N/A	tRNA-Tyr	100
									purU	enzyme; Purine ribonucleotide biosynthesis	formyltetrahydrofolate hydrolase	35.0356
26	1.42	1.85	CHiP_U00096_1298728	3100	MG1655	1298500	9.67742		oppA	transport; Protein, peptide secretion	oligopeptide transporter subunit	100
									oppB	transport; Protein, peptide secretion	oligopeptide transporter subunit	73.587
27	1.2	1.4	CHiP_U00096_1704528	1100	MG1655	1703800	10		rsxA	N/A	predicted inner membrane subunit	98.4509
									rsxB	N/A	predicted iron-sulfur protein	91.3495
28	1.08	1.36	CHiP_U00096_1706500	400	MG1655	1706500	9		rsxC	putative membrane; Not classified	fused predicted 4Fe-4S ferredoxin-type protein/conserved protein	18.0018
29	1.72	1.97	CHiP_U00096_1797700	2500	MG1655	1796800	9.6		pheS	enzyme; Aminoacyl tRNA synthetases, tRNA modification	phenylalanine tRNA synthetase, alpha subunit	16.8871
									pheM	leader; Aminoacyl tRNA synthetases, tRNA modification	phenylalanyl-tRNA synthetase operon leader peptide	100
									rplT	structural component; Ribosomal proteins - synthesis, modification	50S ribosomal subunit protein L20	100
									rpmI	structural component; Ribosomal proteins - synthesis, modification	50S ribosomal subunit protein L35	100
									infC	factor; Proteins - translation and modification	protein chain initiation factor IF-3	100
									thrS	enzyme; Aminoacyl tRNA synthetases, tRNA modification	threonyl-tRNA synthetase	32.8838
30	1.07	1.54	CHiP_U00096_1804212	200	MG1655	1803900	10		ydiY	N/A	conserved protein	26.3852
31	1.4	1.67	CHiP_U00096_1808828	2900	MG1655	1808400	10		ydjM	N/A	predicted inner membrane protein regulated by LexA	70.598
									ydjN	putative enzyme; Not classified	predicted transporter	100
									ydjO	N/A	predicted protein	100
32	2.78	3.19	CHiP_U00096_1928411	2500	MG1655	1927000	9.4		yebE	N/A	conserved protein	100
									yebF	N/A	predicted protein	100
									yebG	N/A	conserved protein regulated by LexA	100
									purT	enzyme; Purine ribonucleotide biosynthesis	phosphoribosylglycinamide formyltransferase 2	50.5093
33	1.09	1.44	CHiP_U00096_1943801	300	MG1655	1943600	8.66667		ruvA	enzyme; DNA - replication, repair, restriction/modification	component of RuvABC resolvasome, regulatory subunit	49.0998
34	1.29	1.74	CHiP_U00096_1986009	1300	MG1655	1985500	9.38462		yecJ	N/A	predicted protein	100
									misc_RNA: isrB	N/A	Novel sRNA, function unknown	100
									yecR	N/A	predicted protein	100
									ftnA	carrier; Transport of small molecules: Cations	ferritin iron storage protein (cytoplasmic)	12.0724
35	1.09	1.95	CHiP_U00096_1990111	100	MG1655	1989900	10		tRNA: leuZ	N/A	tRNA-Leu	29.0698
									tRNA: cysT	N/A	tRNA-Cys	84.9315
36	1.15	1.72	CHiP_U00096_2057811	400	MG1655	2057900	10		tRNA: asnU	N/A	tRNA-Asn	66.6667
									cbl	regulator; Amino acid biosynthesis: Cysteine	DNA-binding transcriptional activator of cysteine biosynthesis	32.8421
37	1.07	1.49	CHiP_U00096_2060314	200	MG1655	2060200	10		tRNA: asnV	N/A	tRNA-Asn	100
38	1.56	1.93	CHiP_U00096_2084231	2400	MG1655	2083100	9.41667		yeeE	putative transport; Not classified	predicted inner membrane protein	42.4386
									yeeF	putative transport; Not classified	predicted amino-acid transporter	100
									yeeY	putative regulator; Not classified	predicted DNA-binding transcriptional regulator	15.8235
39	1.05	1.55	CHiP_U00096_2102141	100	MG1655	2102500	9		wbbK	putative enzyme; Not classified	lipopolysaccharide biosynthesis protein	2.9517
									wbbJ	putative enzyme; Not classified	predicted acyl transferase	13.8983
40	1.14	1.44	CHiP_U00096_2104234	800	MG1655	2104300	9		rfc	enzyme; Macromolecule metabolism: Lipopolysaccharide	O-antigen polymerase	68.6106
41	1.07	1.38	CHiP_U00096_2104839	100	MG1655	2105200	9		rfc	enzyme; Macromolecule metabolism: Lipopolysaccharide	O-antigen polymerase	4.28816
									glf	enzyme; Degradation of small molecules: Carbon compounds	UDP-galactopyranose mutase, FAD/NAD(P)-binding	4.53309
42	1.28	1.48	CHiP_U00096_2467331	900	MG1655	2467400	8.66667		yfdI	putative enzyme; Not classified	CPS-53 (KpLE1) prophage; predicted inner membrane protein	67.6183
43	1.27	1.9	CHiP_U00096_2516120	900	MG1655	2515700	9.77778		yfeA	N/A	predicted diguanylate cyclase	7.03518
									tRNA: alaX	N/A	tRNA-Ala	100
									tRNA: alaW	N/A	tRNA-Ala	100
									yfeC	N/A	predicted DNA-binding transcriptional regulator	32.2674
44	1.55	2.02	CHiP_U00096_2519401	1200	MG1655	2518600	8.5		gltX	enzyme; Aminoacyl tRNA synthetases, tRNA modification	glutamyl-tRNA synthetase	6.64311
									tRNA: valU	N/A	tRNA-Val	100
									tRNA: valX	N/A	tRNA-Val	100
									tRNA: valY	N/A	tRNA-Val	100
									tRNA: lysV	N/A	tRNA-Lys	100
									xapR	regulator; Central intermediary metabolism: Nucleotide interconversions	DNA-binding transcriptional activator	20.9276
45	1.17	1.39	CHiP_U00096_2618941	600	MG1655	2618500	9.83333		upp	enzyme; Salvage of nucleosides and nucleotides	uracil phosphoribosyltransferase	62.9393
46	1.77	2.05	CHiP_U00096_2728905	5800	MG1655	2724100	8.86207		rRNA: rrfG	N/A	5S ribosomal RNA of rrnG operon	92.437
									rRNA: rrlG	N/A	23S ribosomal RNA of rrnG operon	100
									tRNA: gltW	N/A	tRNA-Glu	100
									rRNA: rrsG	N/A	16S ribosomal RNA of rrnG operon	100
									clpB	putative enzyme; Degradation of proteins, peptides, glyco	protein disaggregation chaperone	10.8045
47	1.46	1.84	CHiP_U00096_2743001	2500	MG1655	2742000	9.52		yfiB	putative membrane; Not classified	predicted outer membrane lipoprotein	26.7635
									rplS	structural component; Ribosomal proteins - synthesis, modification	50S ribosomal subunit protein L19	100
									trmD	enzyme; Aminoacyl tRNA synthetases, tRNA modification	tRNA (guanine-1-)-methyltransferase	100
									rimM	N/A	16S rRNA processing protein	100
									rpsP	structural component; Ribosomal proteins - synthesis, modification	30S ribosomal subunit protein S16	100
									ffh	transport; Protein, peptide secretion	Signal Recognition Particle (SRP) component with 4.5S RNA (ffs)	3.23292
48	2.32	2.76	CHiP_U00096_2750836	3300	MG1655	2749300	8.87879		nadK	N/A	NAD kinase	49.0888
									recN	putative enzyme; DNA - replication, repair, restriction/modification	recombination and repair protein	100
									smpA	orf; Inner membrane	small membrane lipoprotein	100
									yfjF	N/A	predicted protein	100
									yfjG	N/A	conserved protein	60.9244
49	1.53	1.86	CHiP_U00096_2816323	1500	MG1655	2815400	9.66667		yqaB	putative enzyme; Not classified	predicted hydrolase	22.0848
									tRNA: argQ	N/A	tRNA-Arg	100
									tRNA: argZ	N/A	tRNA-Arg	100
									tRNA: argY	N/A	tRNA-Arg	100
									tRNA: argV	N/A	tRNA-Arg	100
									tRNA: serV	N/A	tRNA-Ser	100
50	2.67	3.07	CHiP_U00096_2821435	2600	MG1655	2819900	9.73077		alaS	enzyme; Aminoacyl tRNA synthetases, tRNA modification	alanyl-tRNA synthetase	5.05703
									recX	putative regulator; Not classified	regulatory protein for RecA	100
									recA	enzyme; DNA - replication, repair, restriction/modification	DNA strand exchange and recombination protein with protease and nuclease activity	100
									ygaD	N/A	conserved protein	100
51	1.38	1.74	CHiP_U00096_2945303	1100	MG1655	2945300	9.54545		tRNA: metZ	N/A	tRNA-Met	100
									tRNA: metW	N/A	tRNA-Met	100
									tRNA: metV	N/A	tRNA-Met	100
									amiC	putative enzyme; Not classified	N-acetylmuramoyl-L-alanine amidase	49.5611
52	1.15	1.43	CHiP_U00096_2990312	1100	MG1655	2989100	9.54545		ygeG	N/A	predicted chaperone	100
									ygeH	putative factor; Not classified	predictedtranscriptional regulator	6.10465
53	1.48	1.95	CHiP_U00096_3208905	1500	MG1655	3208600	10		rpsU	structural component; Ribosomal proteins - synthesis, modification	30S ribosomal subunit protein S21	100
									dnaG	enzyme; DNA - replication, repair, restriction/modification	DNA primase	55.6447
54	1.39	1.68	CHiP_U00096_3305828	1500	MG1655	3305000	9.53333		deaD	enzyme; RNA synthesis, modification, DNA transcription	ATP-dependent RNA helicase	46.6914
									nlpI	putative regulator; Not classified	conserved protein	49.5475
55	1.36	1.9	CHiP_U00096_3331541	1400	MG1655	3330400	8.78571		yhbE	N/A	conserved inner membrane protein	36.9948
									rpmA	structural component; Ribosomal proteins - synthesis, modification	50S ribosomal subunit protein L27	100
									rplU	structural component; Ribosomal proteins - synthesis, modification	50S ribosomal subunit protein L21	100
									ispB	enzyme; Biosynthesis of cofactors, carriers: Menaquinone, ubiquinone" /codon_start=1 /transl_table=1	N/A	7.00309
56	1.21	1.55	CHiP_U00096_3376204	900	MG1655	3375800	10		rpsI	structural component; Ribosomal proteins - synthesis, modification	30S ribosomal subunit protein S9	100
									rplM	structural component; Ribosomal proteins - synthesis, modification	50S ribosomal subunit protein L13	100
57	1.85	2.05	CHiP_U00096_3426808	5800	MG1655	3421500	8.67241		rRNA: rrfF	N/A	5S ribosomal RNA of rrnD operon	53.7815
									tRNA: thrV	N/A	tRNA-Thr	100
									rRNA: rrfD	N/A	5S ribosomal RNA of rrnD operon	100
									rRNA: rrlD	N/A	23S ribosomal RNA of rrnD operon	100
									tRNA: alaU	N/A	tRNA-Ala	100
									tRNA: ileU	N/A	tRNA-Ile	100
									rRNA: rrsD	N/A	16S ribosomal RNA of rrnD operon	100
									yrdA	putative enzyme; Not classified	conserved protein	7.58123
58	1.09	1.41	CHiP_U00096_3447733	500	MG1655	3447300	9.8		rpsC	structural component; Ribosomal proteins - synthesis, modification	30S ribosomal subunit protein S3	71.3267
59	1.37	1.87	CHiP_U00096_3450133	2600	MG1655	3448700	9.61538		rplB	structural component; Ribosomal proteins - synthesis, modification	50S ribosomal subunit protein L2	83.5566
									rplW	structural component; Ribosomal proteins - synthesis, modification	50S ribosomal subunit protein L23	100
									rplD	structural component; Ribosomal proteins - synthesis, modification	50S ribosomal subunit protein L4	100
									rplC	structural component; Ribosomal proteins - synthesis, modification	50S ribosomal subunit protein L3	100
									rpsJ	structural component; Ribosomal proteins - synthesis, modification	30S ribosomal subunit protein S10	100
60	1.07	1.5	CHiP_U00096_3472434	200	MG1655	3472200	10		rpsL	structural component; Ribosomal proteins - synthesis, modification	30S ribosomal subunit protein S12	53.4759
61	1.06	1.39	CHiP_U00096_3706628	200	MG1655	3706500	9		tRNA: proK	N/A	tRNA-Pro	80.2632
62	1.36	1.72	CHiP_U00096_3718214	1000	MG1655	3717800	9.1		cspA	regulator; Adaptations, atypical conditions	major cold shock protein	100
									hokA	component of addiction module (incomplete)	toxic polypeptide, small	100
									insJ	IS, phage, Tn; Transposon-related functions	IS150 protein InsA	18.618
63	1.05	1.42	CHiP_U00096_3797272	100	MG1655	3797400	9		rfaZ	enzyme; Macromolecule metabolism: Lipopolysaccharide	lipopolysaccharide core biosynthesis protein	11.7509
64	1.07	1.42	CHiP_U00096_3797272	200	MG1655	3797600	9		rfaZ	enzyme; Macromolecule metabolism: Lipopolysaccharide	lipopolysaccharide core biosynthesis protein	23.5018
65	1.33	1.57	CHiP_U00096_3798741	1300	MG1655	3798300	8.23077		rfaY	enzyme; Macromolecule metabolism: Lipopolysaccharide	lipopolysaccharide core biosynthesis protein	98.5673
									rfaJ	enzyme; Surface polysaccharides & antigens	UDP-D-glucose:(galactosyl)lipopolysaccharide glucosyltransferase	58.4646
66	1.08	1.25	CHiP_U00096_3800202	300	MG1655	3799800	9.33333		rfaJ	enzyme; Surface polysaccharides & antigens	UDP-D-glucose:(galactosyl)lipopolysaccharide glucosyltransferase	21.8504
									rfaI	enzyme; Surface polysaccharides & antigens	UDP-D-galactose:(glucosyl)lipopolysaccharide- alpha-1,3-D-galactosyltransferase	3.72915
67	1.53	2.17	CHiP_U00096_3809438	1200	MG1655	3808900	8.91667		mutM	enzyme; DNA - replication, repair, restriction/modification	formamidopyrimidine/5-formyluracil/ 5-hydroxymethyluracil DNA glycosylase	33.9926
									rpmG	structural component; Ribosomal proteins - synthesis, modification	50S ribosomal subunit protein L33	100
									rpmB	structural component; Ribosomal proteins - synthesis, modification	50S ribosomal subunit protein L28	100
									yicR	phenotype; Not classified	protein associated with replication fork, possible DNA repair protein	27.8443
68	1.36	1.68	CHiP_U00096_3882400	1700	MG1655	3881500	8.47059		dnaA	putative regulator; DNA - replication, repair, restriction/modification	chromosomal replication initiator protein DnaA, DNA-binding transcriptional dual regulator	17.9615
									rpmH	structural component; Ribosomal proteins - synthesis, modification	50S ribosomal subunit protein L34	100
									rnpA	enzyme; Degradation of RNA	protein C5 component of RNase P	100
									yidD	N/A	predicted protein	100
									yidC	membrane; Inner membrane	cytoplasmic insertase into membrane protein, Sec system	6.13609
69	1.91	2.5	CHiP_U00096_3939718	6700	MG1655	3938900	9.25373		yieP	N/A	predicted transcriptional regulator	65.0289
									rRNA: rrsC	N/A	16S ribosomal RNA of rrnC operon	100
									tRNA: gltU	N/A	tRNA-Glu	100
									rRNA: rrlC	N/A	23S ribosomal RNA of rrnC operon	100
									rRNA: rrfC	N/A	5S ribosomal RNA of rrnC operon	100
									tRNA: aspT	N/A	tRNA-Asp	100
									tRNA: trpT	N/A	tRNA-Trp	100
									hdfR	2.2.2 information transfer; RNA related; transcription related	DNA-binding transcriptional regulator	53.5161
70	1.37	1.8	CHiP_U00096_3981033	1200	MG1655	3980000	9.83333		yifK	putative transport; Not classified	predicted transporter	21.2996
									tRNA: argX	N/A	tRNA-Arg	100
									tRNA: hisR	N/A	tRNA-His	100
									tRNA: leuT	N/A	tRNA-Leu	100
									tRNA: proM	N/A	tRNA-Pro	100
									aslB	regulator; Not classified	predicted regulator of arylsulfatase activity	17.7328
71	1.88	2.12	CHiP_U00096_4033200	6200	MG1655	4032800	9.19355		hemG	enzyme; Biosynthesis of cofactors, carriers: Heme, porphyrin	protoporphyrin oxidase, flavoprotein	68.9908
									rRNA: rrsA	N/A	16S ribosomal RNA of rrnA operon	100
									tRNA: ileT	N/A	tRNA-Ile	100
									tRNA: alaT	N/A	tRNA-Ala	100
									rRNA: rrlA	N/A	23S ribosomal RNA of rrnA operon	100
									rRNA: rrfA	N/A	5S ribosomal RNA of rrnA operon	100
									mobB	enzyme; Central intermediary metabolism: Nucleotide interconversions	molybdopterin-guanine dinucleotide biosynthesis protein B	13.4725
72	1.92	2.27	CHiP_U00096_4165135	6300	MG1655	4163900	9.07937		murI	enzyme; Murein sacculus, peptidoglycan	glutamate racemase	47.6079
									rRNA: rrsB	N/A	16S ribosomal RNA of rrnB operon	100
									tRNA: gltT	N/A	tRNA-Glu	100
									rRNA: rrlB	N/A	23S ribosomal RNA of rrnB operon	100
									rRNA: rrfB	N/A	5S ribosomal RNA of rrnB operon	100
									murB	enzyme; Murein sacculus, peptidoglycan	UDP-N-acetylenolpyruvoylglucosamine reductase, FAD-binding	11.6732
73	1.61	1.88	CHiP_U00096_4177200	7000	MG1655	4173200	9.57143		tRNA: thrU	N/A	tRNA-Thr	100
									tRNA: tyrU	N/A	tRNA-Tyr	100
									tRNA: glyT	N/A	tRNA-Gly	100
									tRNA: thrT	N/A	tRNA-Thr	100
									tufB	factor; Proteins - translation and modification	protein chain elongation factor EF-Tu (duplicate of tufA)	100
									secE	transport; Protein, peptide secretion	preprotein translocase membrane subunit	100
									nusG	putative factor; RNA synthesis, modification, DNA transcription	transcription termination factor	100
									rplK	structural component; Ribosomal proteins - synthesis, modification	50S ribosomal subunit protein L11	100
									rplA	structural component; Ribosomal proteins - synthesis, modification	50S ribosomal subunit protein L1	100
									rplJ	structural component; Ribosomal proteins - synthesis, modification	50S ribosomal subunit protein L10	100
									rplL	structural component; Ribosomal proteins - synthesis, modification	50S ribosomal subunit protein L7/L12	100
									rpoB	enzyme; RNA synthesis, modification, DNA transcription	RNA polymerase, beta subunit	23.138
74	1.93	2.31	CHiP_U00096_4207936	6200	MG1655	4205400	9.32258		purH	enzyme; Purine ribonucleotide biosynthesis	phosphoribosylglycinamide synthetase phosphoribosylamine-glycine ligase	9.75456
									rRNA: rrsE	N/A	16S ribosomal RNA of rrnE operon	100
									tRNA: gltV	N/A	tRNA-Glu	100
									rRNA: rrlE	N/A	23S ribosomal RNA of rrnE operon	100
									rRNA: rrfE	N/A	5S ribosomal RNA of rrnE operon	100
									yjaA	N/A	conserved protein	89.5561
75	1.71	2.19	CHiP_U00096_4255135	1500	MG1655	4254700	9.06667		dgkA	enzyme; Fatty acid and phosphatidic acid biosynthesis	diacylglycerol kinase	89.1304
									lexA	regulator; Global regulatory functions	DNA-binding transcriptional repressor of SOS regulon	100
									dinF	factor; DNA - replication, repair, restriction/modification	DNA-damage-inducible SOS response protein	31.5446
76	1.39	1.73	CHiP_U00096_4271741	1300	MG1655	4271300	10		uvrA	enzyme; DNA - replication, repair, restriction/modification	ATPase and DNA damage recognition protein of nucleotide excision repair excinuclease UvrABC	21.0489
									ssb	factor; DNA - replication, repair, restriction/modification	single-stranded DNA-binding protein	84.3284
77	1.15	1.53	CHiP_U00096_4273125	500	MG1655	4272900	9.4		yjcB	N/A	predicted inner membrane protein	58.363
78	1.97	2.57	CHiP_U00096_4390435	1700	MG1655	4389800	9.41176		orn	N/A	oligoribonuclease	68.2569
									tRNA: glyV	N/A	tRNA-Gly	100
									tRNA: glyX	N/A	tRNA-Gly	100
									tRNA: glyY	N/A	tRNA-Gly	100
									yjeS	N/A	predicted Fe-S electron transport protein	48.2002
79	1.52	1.84	CHiP_U00096_4424209	1800	MG1655	4423000	10		rpsF	structural component; Ribosomal proteins - synthesis, modification	30S ribosomal subunit protein S6	100
									priB	factor; DNA - replication, repair, restriction/modification	primosomal protein N	100
									rpsR	structural component; Ribosomal proteins - synthesis, modification	30S ribosomal subunit protein S18	100
									rplI	structural component; Ribosomal proteins - synthesis, modification	50S ribosomal subunit protein L9	100
									yjfZ	N/A	predicted protein	18.7657
80	1.42	1.78	CHiP_U00096_4604500	1200	MG1655	4603900	8.91667		yjjZ	N/A	predicted protein	69.0678
									tRNA: leuV	N/A	tRNA-Leu	100
									tRNA: leuP	N/A	tRNA-Leu	100
									tRNA: leuQ	N/A	tRNA-Leu	100
									rsmC	putative enzyme; Not classified	16S rRNA m2G1207 methylase	39.5732

## Sheet: Exo_MG1655_(I)_30min_3_GR
Peak Number	High Average Ratio	High Ratio for Spot	High Spot	Length	Chromosome	Peak Start	Array Density	P-value	Gene name	Function	Product	Percentage
1	0.66	0.83	CHiP_U00096_0001622	200	MG1655	1200	9		thrA	enzyme; Amino acid biosynthesis: Threonine	fused aspartokinase I and homoserine dehydrogenase I	8.12348
2	0.78	1.04	CHiP_U00096_0002800	1400	MG1655	1900	10		thrA	enzyme; Amino acid biosynthesis: Threonine	fused aspartokinase I and homoserine dehydrogenase I	36.515
									thrB	enzyme; Amino acid biosynthesis: Threonine	homoserine kinase	53.5408
3	0.64	0.89	CHiP_U00096_0080741	100	MG1655	80400	10		leuC	enzyme; Amino acid biosynthesis: Leucine	3-isopropylmalate isomerase subunit, dehydratase component	7.14286
4	0.83	1.11	CHiP_U00096_0082112	2900	MG1655	80600	9.24138		leuC	enzyme; Amino acid biosynthesis: Leucine	3-isopropylmalate isomerase subunit, dehydratase component	18.8571
									leuB	enzyme; Amino acid biosynthesis: Leucine	3-isopropylmalate dehydrogenase	100
									leuA	enzyme; Amino acid biosynthesis: Leucine	2-isopropylmalate synthase	98.154
5	0.69	1.18	CHiP_U00096_0086512	500	MG1655	86700	9.8		ilvI	enzyme; Amino acid biosynthesis: Isoleucine, Valine	acetolactate synthase III, large subunit	29.0023
6	0.7	1.03	CHiP_U00096_0120805	500	MG1655	120400	10		aroP	transport; Transport of small molecules: Amino acids, amines	aromatic amino acid transporter	36.4166
7	0.65	1.03	CHiP_U00096_0120805	100	MG1655	121000	9		aroP	transport; Transport of small molecules: Amino acids, amines	aromatic amino acid transporter	7.28332
8	0.73	0.96	CHiP_U00096_0754000	500	MG1655	754300	10		sdhC	enzyme; Energy metabolism, carbon: TCA cycle	succinate dehydrogenase, membrane subunit, binds cytochrome b556	100
									sdhD	enzyme; Energy metabolism, carbon: TCA cycle	succinate dehydrogenase, membrane subunit, binds cytochrome b556	4.89914
9	0.67	0.86	CHiP_U00096_0755700	600	MG1655	755400	8.33333		sdhA	enzyme; Energy metabolism, carbon: TCA cycle	succinate dehydrogenase, flavoprotein subunit	33.9751
10	0.7	1.17	CHiP_U00096_0759716	800	MG1655	759500	9.625		sucA	enzyme; Energy metabolism, carbon: TCA cycle	2-oxoglutarate decarboxylase, thiamin-requiring	28.5612
11	0.74	1.1	CHiP_U00096_0763536	500	MG1655	763300	9		sucC	enzyme; Energy metabolism, carbon: TCA cycle	succinyl-CoA synthetase, beta subunit	8.83362
									sucD	enzyme; Energy metabolism, carbon: TCA cycle	succinyl-CoA synthetase, NAD(P)-binding, alpha subunit	45.6847
12	0.99	1.59	CHiP_U00096_1674200	1100	MG1655	1673600	9.09091		pntB	enzyme; Central intermediary metabolism: Pool, multipurpose conversions	pyridine nucleotide transhydrogenase, beta subunit	56.4841
									pntA	enzyme; Central intermediary metabolism: Pool, multipurpose conversions	pyridine nucleotide transhydrogenase, alpha subunit	19.9086
13	1.07	1.26	CHiP_U00096_2173132	3700	MG1655	2171400	8.86486		gatC	transport; Transport of small molecules: Carbohydrates, organic acids, alcohols	galactitol-specific enzyme IIC component of PTS	66.4207
									gatB	enzyme; Transport of small molecules: Carbohydrates, organic acids, alcohols	galactitol-specific enzyme IIB component of PTS	100
									gatA	enzyme; Transport of small molecules: Carbohydrates, organic acids, alcohols	galactitol-specific enzyme IIA component of PTS	100
									gatZ	putative enzyme; Not classified	D-tagatose 1,6-bisphosphate aldolase 2, subunit	100
									gatY	enzyme; Degradation of small molecules: Carbon compounds	D-tagatose 1,6-bisphosphate aldolase 2, catalytic subunit	85.2459
14	0.67	0.85	CHiP_U00096_2975801	200	MG1655	2975400	10		galR	regulator; Degradation of small molecules: Carbon compounds	DNA-binding transcriptional repressor	19.3986
15	0.87	1.16	CHiP_U00096_3055500	1500	MG1655	3055100	7.2		serA	enzyme; Amino acid biosynthesis: Serine	D-3-phosphoglycerate dehydrogenase	100
16	1.25	1.78	CHiP_U00096_3356704	6500	MG1655	3352300	9.55385		gltB	enzyme; Central intermediary metabolism: Pool, multipurpose conversions	glutamate synthase, large subunit	100
									gltD	enzyme; Central intermediary metabolism: Pool, multipurpose conversions	glutamate synthase, 4Fe-4S protein, small subunit	100
17	0.66	1.09	CHiP_U00096_3362424	300	MG1655	3362300	9		yhcD	putative membrane; Not classified	predicted outer membrane protein	12.5997
18	0.64	1	CHiP_U00096_3570107	100	MG1655	3569800	10		glgB	enzyme; Macromolecule synthesis, modification: Polysaccharides - (cytoplasmic)	1,4-alpha-glucan branching enzyme	4.57457
19	0.77	1.12	CHiP_U00096_3673641	1100	MG1655	3673000	8.45455		yhjE	putative transport; Not classified	predicted transporter	83.2073
20	0.83	1.14	CHiP_U00096_3956922	1000	MG1655	3956300	9.3		ilvC	enzyme; Amino acid biosynthesis: Isoleucine, Valine	ketol-acid reductoisomerase, NAD(P)-binding	67.7966

## Sheet: Exo_MG1655_(I)_30min_4_RG
Peak Number	High Average Ratio	High Ratio for Spot	High Spot	Length	Chromosome	Peak Start	Array Density	P-value	Gene name	Function	Product	Percentage
1	0.68938	0.899123	CHiP_U00096_0223423	400	MG1655	223700	9		rRNA: rrsH	N/A	16S ribosomal RNA of rrnH operon	21.3498
2	0.682144	1.13102	CHiP_U00096_0250840	400	MG1655	250400	9.75		lafU	N/A	N/A	52.9801
3	0.622851	1.13102	CHiP_U00096_0250840	200	MG1655	250900	9		dinB	2.1.1 information transfer; DNA related; DNA replication	DNA polymerase IV	18.9573
4	0.607646	0.919535	CHiP_U00096_0330817	200	MG1655	330900	9		Inter: betT	transport; Transport of small molecules: Other	choline transporter of high affinity
									Inter: yahA	N/A	predicted DNA-binding transcriptional regulator
5	0.649219	0.946934	CHiP_U00096_0352141	500	MG1655	352200	10		prpE	putative enzyme; Not classified	predicted propionyl-CoA synthetase with ATPase domain	26.5111
6	0.91378	1.22237	CHiP_U00096_0355640	2800	MG1655	354300	9		codB	transport; Transport of small molecules: Nucleosides, purines, pyrimidines	cytosine transporter	87.7681
									codA	enzyme; Salvage of nucleosides and nucleotides	cytosine deaminase	100
									cynR	regulator; Central intermediary metabolism: Pool, multipurpose conversions	DNA-binding transcriptional dual regulator	9.09091
7	0.614887	0.780452	CHiP_U00096_0373008	300	MG1655	372600	10		mhpF	enzyme; Degradation of small molecules: Carbon compounds	acetaldehyde-CoA dehydrogenase II, NAD-binding	31.5789
8	1.99313	2.28269	CHiP_U00096_0378116	6000	MG1655	374400	8.93333		mhpT	putative transport; Not classified	predicted 3-hydroxyphenylpropionic transporter	100
									yaiL	putative enzyme; Not classified	nucleoprotein/polynucleotide-associated enzyme	100
									frmB	N/A	predicted esterase	100
									frmA	enzyme; Energy metabolism, carbon: Fermentation	alcohol dehydrogenase class III/glutathione-dependent formaldehyde dehydrogenase	100
									frmR	N/A	regulator protein that represses frmRAB operon	100
									yaiO	N/A	predicted protein	100
									yaiX	N/A	N/A	80
9	0.710455	0.841213	CHiP_U00096_0383928	900	MG1655	383400	8.77778		yaiS	N/A	conserved protein	78.9946
10	0.769415	0.922071	CHiP_U00096_0596005	1100	MG1655	594900	9.09091		cusC	putative transport; Drug/analog sensitivity	copper/silver efflux system, outer membrane component	80.1165
11	0.601537	0.936079	CHiP_U00096_0597011	100	MG1655	596900	10		cusB	putative transport; Drug/analog sensitivity	copper/silver efflux system, membrane fusion protein	8.17661
12	0.602578	0.852116	CHiP_U00096_0598637	200	MG1655	598200	10		cusA	putative transport; Not classified	copper/silver efflux system, membrane component	6.36335
13	0.777649	0.998775	CHiP_U00096_0695441	1400	MG1655	695200	9.71429		ubiF	N/A	2-octaprenyl-3-methyl-6-methoxy-1,4-benzoquinol oxygenase	25.4468
									tRNA: glnX	N/A	tRNA-Gln	100
									tRNA: glnV	N/A	tRNA-Gln	100
									tRNA: metU	N/A	tRNA-Met	100
									tRNA: glnW	N/A	tRNA-Gln	100
									tRNA: glnU	N/A	tRNA-Gln	100
									tRNA: leuW	N/A	tRNA-Leu	100
									tRNA: metT	N/A	tRNA-Met	100
14	0.750515	0.937721	CHiP_U00096_0780915	1300	MG1655	779800	9.15385		tRNA: lysT	N/A	tRNA-Lys	69.3333
									tRNA: valT	N/A	tRNA-Val	100
									tRNA: lysW	N/A	tRNA-Lys	100
									tRNA: valZ	N/A	tRNA-Val	100
									tRNA: lysY	N/A	tRNA-Lys	100
									tRNA: lysZ	N/A	tRNA-Lys	100
									tRNA: lysQ	N/A	tRNA-Lys	100
15	0.607946	0.927265	CHiP_U00096_1116901	200	MG1655	1116500	9		yceA	N/A	conserved protein	19.0114
16	0.721031	1.02929	CHiP_U00096_1120741	1000	MG1655	1120300	10.1		dinI	phenotype; Not classified	DNA damage-inducible protein I	100
									pyrC	enzyme; Pyrimidine ribonucleotide biosynthesis	dihydro-orotase	49.3308
17	0.67967	0.877409	CHiP_U00096_1231715	1500	MG1655	1230300	9.46667		umuD	putative enzyme; DNA - replication, repair, restriction/modification	DNA polymerase V, subunit D	26.0143
									umuC	putative enzyme; DNA - replication, repair, restriction/modification	DNA polymerase V, subunit C	100
									dsbB	enzyme; Surface structures	oxidoreductase that catalyzes reoxidation of DsbA protein disulfide isomerase I	14.5283
18	0.722239	0.916416	CHiP_U00096_1706335	600	MG1655	1706400	9		rsxC	putative membrane; Not classified	fused predicted 4Fe-4S ferredoxin-type protein/conserved protein	27.0027
19	0.837169	1.16655	CHiP_U00096_1808828	1100	MG1655	1808400	10		ydjM	N/A	predicted inner membrane protein regulated by LexA	70.598
									ydjN	putative enzyme; Not classified	predicted transporter	38.9648
20	1.53595	1.86083	CHiP_U00096_1928411	3300	MG1655	1926600	9.42424		ptrB	enzyme; Degradation of proteins, peptides, glyco	protease II	12.767
									yebE	N/A	conserved protein	100
									yebF	N/A	predicted protein	100
									yebG	N/A	conserved protein regulated by LexA	100
									purT	enzyme; Purine ribonucleotide biosynthesis	phosphoribosylglycinamide formyltransferase 2	84.4652
21	0.940921	1.06968	CHiP_U00096_2084041	2900	MG1655	2082500	9.34483		yeeE	putative transport; Not classified	predicted inner membrane protein	99.1493
									yeeF	putative transport; Not classified	predicted amino-acid transporter	100
									yeeY	putative regulator; Not classified	predicted DNA-binding transcriptional regulator	5.0592
22	0.596508	0.755302	CHiP_U00096_2538311	100	MG1655	2538400	9		cysA	transport; Transport of small molecules: Anions	sulfate/thiosulfate transporter subunit	9.11577
23	0.613484	0.755302	CHiP_U00096_2538311	200	MG1655	2538600	8		cysA	transport; Transport of small molecules: Anions	sulfate/thiosulfate transporter subunit	18.2315
24	0.676916	0.850476	CHiP_U00096_2539700	1600	MG1655	2539800	10		cysU	transport; Transport of small molecules: Anions	sulfate/thiosulfate transporter subunit	88.1152
									cysP	transport; Transport of small molecules: Anions	thiosulfate transporter subunit	85.2362
25	0.659845	0.953559	CHiP_U00096_2618241	1000	MG1655	2617800	8.8		uraA	transport; Transport of small molecules: Nucleosides, purines, pyrimidines	uracil transporter	29.6354
									upp	enzyme; Salvage of nucleosides and nucleotides	uracil phosphoribosyltransferase	84.984
26	0.61491	0.862832	CHiP_U00096_2727938	100	MG1655	2728400	8		rRNA: rrsG	N/A	16S ribosomal RNA of rrnG operon	6.48929
27	1.42895	1.90891	CHiP_U00096_2750836	3100	MG1655	2749200	8.93548		nadK	N/A	NAD kinase	60.4784
									recN	putative enzyme; DNA - replication, repair, restriction/modification	recombination and repair protein	100
									smpA	orf; Inner membrane	small membrane lipoprotein	100
									yfjF	N/A	predicted protein	93.1034
28	1.51265	1.82646	CHiP_U00096_2821435	3200	MG1655	2819900	9.65625		alaS	enzyme; Aminoacyl tRNA synthetases, tRNA modification	alanyl-tRNA synthetase	5.05703
									recX	putative regulator; Not classified	regulatory protein for RecA	100
									recA	enzyme; DNA - replication, repair, restriction/modification	DNA strand exchange and recombination protein with protease and nuclease activity	100
									ygaD	N/A	conserved protein	100
									mltB	enzyme; Murein sacculus, peptidoglycan	membrane-bound lytic murein transglycosylase B	54.1014
29	0.643062	0.877811	CHiP_U00096_2886313	900	MG1655	2885600	9.44444		cysH	enzyme; Central intermediary metabolism: Sulfur metabolism	3'-phosphoadenosine 5'-phosphosulfate reductase	100
									cysI	enzyme; Central intermediary metabolism: Sulfur metabolism	sulfite reductase, beta subunit, NAD(P)-binding, heme-binding	5.31542
30	0.626396	0.877811	CHiP_U00096_2886313	100	MG1655	2886800	10		cysI	enzyme; Central intermediary metabolism: Sulfur metabolism	sulfite reductase, beta subunit, NAD(P)-binding, heme-binding	5.84112
31	0.708681	1.08467	CHiP_U00096_2890507	2800	MG1655	2887900	9.71429		cysI	enzyme; Central intermediary metabolism: Sulfur metabolism	sulfite reductase, beta subunit, NAD(P)-binding, heme-binding	12.9089
									cysJ	enzyme; Central intermediary metabolism: Sulfur metabolism	sulfite reductase, alpha subunit, flavoprotein	100
									sscR	putative enzyme; Not classified	6-pyruvoyl tetrahydrobiopterin synthase (PTPS)	100
									ygcN	N/A	predicted oxidoreductase with FAD/NAD(P)-binding domain	1.65224
32	0.61227	0.913554	CHiP_U00096_2946304	200	MG1655	2946200	10		amiC	putative enzyme; Not classified	N-acetylmuramoyl-L-alanine amidase	15.9617
33	0.766632	1.02388	CHiP_U00096_3154033	1600	MG1655	3153100	9.6875		yqhC	putative regulator; Not classified	predicted DNA-binding transcriptional regulator	14.6444
									yqhD	putative enzyme; Not classified	alcohol dehydrogenase, NAD(P)-dependent	100
									dkgA	N/A	2,5-diketo-D-gluconate reductase A	6.65054
34	0.717152	0.969525	CHiP_U00096_4256141	2100	MG1655	4254600	9.09524		dgkA	enzyme; Fatty acid and phosphatidic acid biosynthesis	diacylglycerol kinase	100
									lexA	regulator; Global regulatory functions	DNA-binding transcriptional repressor of SOS regulon	100
									dinF	factor; DNA - replication, repair, restriction/modification	DNA-damage-inducible SOS response protein	67.8028
35	0.605216	0.832933	CHiP_U00096_4270241	200	MG1655	4270500	9		uvrA	enzyme; DNA - replication, repair, restriction/modification	ATPase and DNA damage recognition protein of nucleotide excision repair excinuclease UvrABC	7.08717
36	0.740924	0.887367	CHiP_U00096_4271741	1100	MG1655	4271100	9.81818		uvrA	enzyme; DNA - replication, repair, restriction/modification	ATPase and DNA damage recognition protein of nucleotide excision repair excinuclease UvrABC	28.1361
									ssb	factor; DNA - replication, repair, restriction/modification	single-stranded DNA-binding protein	9.70149
37	0.609726	0.854047	CHiP_U00096_4390540	100	MG1655	4390300	9		tRNA: glyV	N/A	tRNA-Gly	22.6667
38	0.599896	0.888836	CHiP_U00096_4466713	100	MG1655	4466700	10		mgtA	enzyme; Transport of small molecules: Cations	magnesium transporter	3.7092

## Sheet: Exo_MG1655_(I)_30min_4_GR
Peak Number	High Average Ratio	High Ratio for Spot	High Spot	Length	Chromosome	Peak Start	Array Density	P-value	Gene name	Function	Product	Percentage
1	1.38516	1.87721	CHiP_U00096_0000800	5500	MG1655	500	9.70909		thrA	enzyme; Amino acid biosynthesis: Threonine	fused aspartokinase I and homoserine dehydrogenase I	93.3794
									thrB	enzyme; Amino acid biosynthesis: Threonine	homoserine kinase	100
									thrC	enzyme; Amino acid biosynthesis: Threonine	threonine synthase	100
									yaaX	N/A	predicted protein	100
									yaaA	N/A	conserved protein	40.8505
2	0.743033	1.28405	CHiP_U00096_0008204	1000	MG1655	7900	9.2		yaaJ	putative transport; Transport of small molecules: Amino acids, amines	predicted transporter	4.12587
									talB	enzyme; Central intermediary metabolism: Non-oxidative branch, pentose pathway	transaldolase B	69.4648
3	0.900995	1.2558	CHiP_U00096_0055402	3700	MG1655	53400	9.45946		pdxA	enzyme; Biosynthesis of cofactors, carriers: Pyridoxine	4-hydroxy-L-threonine phosphate dehydrogenase, NAD-dependent	1.6178
									surA	phenotype; Not classified	peptidyl-prolyl cis-trans isomerase (PPIase)	100
									imp	phenotype; Adaptations, atypical conditions	exported protein required for envelope biosynthesis and integrity	99.6177
4	1.5492	1.77329	CHiP_U00096_0082029	7100	MG1655	77900	9.38028		setA	putative transport; Not classified	broad specificity sugar efflux system	76.3158
									leuD	enzyme; Amino acid biosynthesis: Leucine	3-isopropylmalate isomerase subunit	100
									leuC	enzyme; Amino acid biosynthesis: Leucine	3-isopropylmalate isomerase subunit, dehydratase component	100
									leuB	enzyme; Amino acid biosynthesis: Leucine	3-isopropylmalate dehydrogenase	100
									leuA	enzyme; Amino acid biosynthesis: Leucine	2-isopropylmalate synthase	100
									leuL	leader; Amino acid biosynthesis: Leucine	leu operon leader peptide	100
									leuO	putative regulator; Amino acid biosynthesis: Leucine	DNA-binding transcriptional activator	66.9492
5	1.16704	1.70197	CHiP_U00096_0086512	3400	MG1655	85200	9.52941		leuO	putative regulator; Amino acid biosynthesis: Leucine	DNA-binding transcriptional activator	11.8644
									ilvI	enzyme; Amino acid biosynthesis: Isoleucine, Valine	acetolactate synthase III, large subunit	100
									ilvH	enzyme; Amino acid biosynthesis: Isoleucine, Valine	acetolactate synthase III, thiamin-dependent, small subunit	100
									fruR	regulator; Energy metabolism, carbon: Glycolysis	DNA-binding transcriptional dual regulator	56.9721
6	0.601386	1.08132	CHiP_U00096_0089416	100	MG1655	89100	10		Inter: fruR	regulator; Energy metabolism, carbon: Glycolysis	DNA-binding transcriptional dual regulator
									Inter: mraZ	N/A	conserved protein
7	0.744124	1.08132	CHiP_U00096_0089416	1600	MG1655	89500	9.375		mraZ	N/A	conserved protein	100
									mraW	orf; Not classified	S-adenosyl-dependent methyltransferase activity on membrane-located substrates	100
									ftsL	phenotype; Cell division	membrane bound cell division protein at septum containing leucine zipper motif	18.6301
8	0.646153	0.879953	CHiP_U00096_0097103	200	MG1655	96700	9		mraY	enzyme; Murein sacculus, peptidoglycan	phospho-N-acetylmuramoyl-pentapeptide transferase	18.4843
9	0.659483	0.87029	CHiP_U00096_0099011	900	MG1655	98600	8.22222		ftsW	membrane; Cell division	integral membrane protein involved in stabilizing FstZ ring during cell division	72.3473
10	0.772407	1.15162	CHiP_U00096_0103004	1000	MG1655	102600	9.9		ddlB	enzyme; Murein sacculus, peptidoglycan	D-alanine:D-alanine ligase	60.1087
									ftsQ	phenotype; Cell division	membrane anchored protein involved in growth of wall at septum	53.6145
11	0.758665	1.27842	CHiP_U00096_0120805	1000	MG1655	120300	9.7		aroP	transport; Transport of small molecules: Amino acids, amines	aromatic amino acid transporter	72.8332
12	0.618461	0.950656	CHiP_U00096_0133000	200	MG1655	133400	10		acnB	enzyme; Energy metabolism, carbon: TCA cycle	bifunctional aconitate hydratase 2/2-methylisocitrate dehydratase	7.70119
13	0.735435	0.89936	CHiP_U00096_0200202	800	MG1655	199500	10		yaeT	N/A	conserved protein	32.8947
14	0.606678	0.820202	CHiP_U00096_0457200	100	MG1655	457400	9		clpX	enzyme; Degradation of proteins, peptides, glyco	ATPase and specificity subunit of ClpX-ClpP ATP-dependent serine protease	7.84929
15	0.73207	1.10567	CHiP_U00096_0480000	800	MG1655	479500	9		hha	regulator; Proteins - translation and modification	modulator of gene expression, with H-NS	14.6789
									ybaJ	N/A	predicted protein	100
16	0.755342	1.04871	CHiP_U00096_0512300	1400	MG1655	511400	8.85714		ybaS	putative enzyme; Not classified	predicted glutaminase	42.5966
									ybaT	putative transport; Not classified	predicted transporter	77.3994
17	0.622667	0.763884	CHiP_U00096_0672119	300	MG1655	671900	10		leuS	enzyme; Aminoacyl tRNA synthetases, tRNA modification	leucyl-tRNA synthetase	11.6189
18	0.607433	1.29697	CHiP_U00096_0724532	100	MG1655	724400	9		kdpB	enzyme; Transport of small molecules: Cations	potassium translocating ATPase, subunit B	4.88281
19	0.687572	1.29697	CHiP_U00096_0724532	1200	MG1655	724600	8.58333		kdpB	enzyme; Transport of small molecules: Cations	potassium translocating ATPase, subunit B	58.5938
20	0.597796	1.12358	CHiP_U00096_0726731	100	MG1655	726400	9		kdpA	enzyme; Transport of small molecules: Cations	potassium translocating ATPase, subunit A	5.97729
21	0.71978	1.12358	CHiP_U00096_0726731	700	MG1655	726700	9		kdpA	enzyme; Transport of small molecules: Cations	potassium translocating ATPase, subunit A	41.841
22	1.21453	1.6664	CHiP_U00096_0754000	13200	MG1655	751300	9.13636		ybgQ	putative membrane; Not classified	predicted outer membrane protein	3.75971
									ybgD	putative structure; Not classified	predicted fimbrial-like adhesin protein	100
									gltA	enzyme; Energy metabolism, carbon: TCA cycle	citrate synthase	100
									sdhC	enzyme; Energy metabolism, carbon: TCA cycle	succinate dehydrogenase, membrane subunit, binds cytochrome b556	100
									sdhD	enzyme; Energy metabolism, carbon: TCA cycle	succinate dehydrogenase, membrane subunit, binds cytochrome b556	100
									sdhA	enzyme; Energy metabolism, carbon: TCA cycle	succinate dehydrogenase, flavoprotein subunit	100
									sdhB	enzyme; Energy metabolism, carbon: TCA cycle	succinate dehydrogenase, FeS subunit	100
									sucA	enzyme; Energy metabolism, carbon: TCA cycle	2-oxoglutarate decarboxylase, thiamin-requiring	100
									sucB	enzyme; Energy metabolism, carbon: TCA cycle	dihydrolipoyltranssuccinase	100
									sucC	enzyme; Energy metabolism, carbon: TCA cycle	succinyl-CoA synthetase, beta subunit	100
									sucD	enzyme; Energy metabolism, carbon: TCA cycle	succinyl-CoA synthetase, NAD(P)-binding, alpha subunit	100
									mngR	regulator; Energy metabolism, carbon: TCA cycle	DNA-binding transcriptional dual regulator, fatty-acyl-binding	17.1745
23	0.619159	0.950018	CHiP_U00096_0783910	300	MG1655	783700	10		zitB	putative transport; Not classified	zinc efflux system	31.881
24	0.635752	1.05065	CHiP_U00096_0786425	1200	MG1655	786000	10		gpmA	enzyme; Energy metabolism, carbon: Glycolysis	phosphoglyceromutase 1	100
									galM	enzyme; Central intermediary metabolism: Pool, multipurpose conversions	galactose-1-epimerase (mutarotase)	17.3077
25	0.604545	0.766974	CHiP_U00096_0787437	100	MG1655	787300	10		galM	enzyme; Central intermediary metabolism: Pool, multipurpose conversions	galactose-1-epimerase (mutarotase)	9.61538
26	0.653786	0.788888	CHiP_U00096_0787941	300	MG1655	787500	8.33333		galM	enzyme; Central intermediary metabolism: Pool, multipurpose conversions	galactose-1-epimerase (mutarotase)	28.8462
27	0.638057	0.962374	CHiP_U00096_0923127	300	MG1655	922600	10		clpA	enzyme; Degradation of proteins, peptides, glyco	ATPase and specificity subunit of ClpA-ClpP ATP-dependent serine protease, chaperone activity	13.181
28	0.597634	0.962374	CHiP_U00096_0923127	100	MG1655	923000	10		clpA	enzyme; Degradation of proteins, peptides, glyco	ATPase and specificity subunit of ClpA-ClpP ATP-dependent serine protease, chaperone activity	4.39367
29	0.611393	0.962374	CHiP_U00096_0923127	100	MG1655	923200	10		clpA	enzyme; Degradation of proteins, peptides, glyco	ATPase and specificity subunit of ClpA-ClpP ATP-dependent serine protease, chaperone activity	4.39367
30	0.97808	1.31037	CHiP_U00096_0957031	1900	MG1655	956500	9.63158		ycaP	N/A	conserved inner membrane protein	25.578
									serC	enzyme; Amino acid biosynthesis: Serine	3-phosphoserine/phosphohydroxythreonine aminotransferase	100
									aroA	enzyme; Amino acid biosynthesis: Chorismate	5-enolpyruvylshikimate-3-phosphate synthetase	28.4489
31	0.635477	0.833609	CHiP_U00096_0981540	500	MG1655	981700	10		ycbB	putative enzyme; Not classified	predicted carboxypeptidase	22.5772
32	0.757908	0.9911	CHiP_U00096_0982840	1200	MG1655	982400	10		ycbK	N/A	conserved protein	81.3869
									ycbL	N/A	predicted metal-binding enzyme	100
33	0.6476	0.824656	CHiP_U00096_0984805	600	MG1655	984500	8.66667		aspC	enzyme; Amino acid biosynthesis: Aspartate	aspartate aminotransferase, PLP-dependent	36.3025
34	0.670154	0.842968	CHiP_U00096_1296106	700	MG1655	1295500	10		adhE	enzyme; Energy metabolism, carbon: Fermentation	N/A	26.1682
35	1.06689	1.59017	CHiP_U00096_1488535	1800	MG1655	1487600	9.5		aldA	enzyme; Energy metabolism, carbon: Fermentation	aldehyde dehydrogenase A, NAD-linked	6.60181
									gapC	N/A	N/A	100
									cybB	enzyme; Energy metabolism, carbon: Electron transport	cytochrome b561	89.434
36	0.793494	1.09344	CHiP_U00096_1567129	1800	MG1655	1567200	10		gadC	putative transport; Not classified	predicted glutamate:gamma-aminobutyric acid antiporter	85.5375
									gadB	enzyme; Central intermediary metabolism: Pool, multipurpose conversions	glutamate decarboxylase B, PLP-dependent	23.6429
37	0.596116	0.733945	CHiP_U00096_1569525	100	MG1655	1569100	10		gadB	enzyme; Central intermediary metabolism: Pool, multipurpose conversions	glutamate decarboxylase B, PLP-dependent	7.14286
38	1.44562	1.78076	CHiP_U00096_1674200	3900	MG1655	1672300	9.48718		tqsA	putative transport; Not classified	predicted inner membrane protein	64.8936
									pntB	enzyme; Central intermediary metabolism: Pool, multipurpose conversions	pyridine nucleotide transhydrogenase, beta subunit	100
									pntA	enzyme; Central intermediary metabolism: Pool, multipurpose conversions	pyridine nucleotide transhydrogenase, alpha subunit	100
39	0.864522	1.02256	CHiP_U00096_1740126	1500	MG1655	1739300	8.46667		cfa	enzyme; Fatty acid and phosphatidic acid biosynthesis	cyclopropane fatty acyl phospholipid synthase (unsaturated-phospholipid methyltransferase)	100
									ribC	enzyme; Biosynthesis of cofactors, carriers: Riboflavin	riboflavin synthase, alpha subunit	27.3011
40	0.65506	1.06457	CHiP_U00096_1790031	500	MG1655	1790100	10		nlpC	membrane; Macromolecule synthesis, modification: Lipoprotein	predicted lipoprotein	66.5948
41	1.03182	1.31942	CHiP_U00096_1861002	2500	MG1655	1859800	9.96		yeaC	N/A	conserved protein	72.7941
									msrB	N/A	methionine sulfoxide reductase B	100
									gapA	enzyme; Energy metabolism, carbon: Glycolysis	glyceraldehyde-3-phosphate dehydrogenase A	100
									yeaD	N/A	conserved protein	48.19
42	0.606661	0.874199	CHiP_U00096_1867200	200	MG1655	1866800	10		yeaG	N/A	conserved protein with nucleoside triphosphate hydrolase domain	3.41262
									yeaH	N/A	conserved protein	1.63679
43	0.606865	0.874199	CHiP_U00096_1867200	100	MG1655	1867200	10		yeaH	N/A	conserved protein	7.79423
44	0.8499	1.11099	CHiP_U00096_1911639	1200	MG1655	1911200	9.75		prc	enzyme; Degradation of proteins, peptides, glyco	carboxy-terminal protease for penicillin-binding protein 3	58.5938
45	0.665404	0.796338	CHiP_U00096_1914805	800	MG1655	1914000	9.375		yebR	N/A	conserved protein	37.3866
									yebS	N/A	conserved inner membrane protein	40.3741
46	1.25442	1.49624	CHiP_U00096_2173220	4500	MG1655	2171000	8.97778		gatC	transport; Transport of small molecules: Carbohydrates, organic acids, alcohols	galactitol-specific enzyme IIC component of PTS	95.941
									gatB	enzyme; Transport of small molecules: Carbohydrates, organic acids, alcohols	galactitol-specific enzyme IIB component of PTS	100
									gatA	enzyme; Transport of small molecules: Carbohydrates, organic acids, alcohols	galactitol-specific enzyme IIA component of PTS	100
									gatZ	putative enzyme; Not classified	D-tagatose 1,6-bisphosphate aldolase 2, subunit	100
									gatY	enzyme; Degradation of small molecules: Carbon compounds	D-tagatose 1,6-bisphosphate aldolase 2, catalytic subunit	100
47	0.868819	1.16396	CHiP_U00096_2310427	1300	MG1655	2309700	9.38462		ompC	membrane; Outer membrane constituents	outer membrane porin protein C	97.0988
48	0.609842	0.830018	CHiP_U00096_2312200	100	MG1655	2311900	9		rcsD	putative regulator; Not classified	phosphotransfer intermediate protein in two-component regulatory system with RcsBC	3.74251
49	0.60415	0.954198	CHiP_U00096_2314236	100	MG1655	2314700	10		rcsB	regulator; Surface polysaccharides & antigens	DNA-binding response regulator in two-component regulatory system with RcsC and YojN	15.3846
50	0.703755	0.994975	CHiP_U00096_2394038	4900	MG1655	2389700	9.08163		nuoM	enzyme; Energy metabolism, carbon: Aerobic respiration	NADH:ubiquinone oxidoreductase, membrane subunit M	89.1432
									nuoL	enzyme; Energy metabolism, carbon: Aerobic respiration	NADH:ubiquinone oxidoreductase, membrane subunit L	100
									nuoK	enzyme; Energy metabolism, carbon: Aerobic respiration	NADH:ubiquinone oxidoreductase, membrane subunit K	100
									nuoJ	enzyme; Energy metabolism, carbon: Aerobic respiration	NADH:ubiquinone oxidoreductase, membrane subunit J	100
									nuoI	enzyme; Energy metabolism, carbon: Aerobic respiration	NADH:ubiquinone oxidoreductase, chain I	100
									nuoH	enzyme; Energy metabolism, carbon: Aerobic respiration	NADH:ubiquinone oxidoreductase, membrane subunit H	11.566
51	0.609836	0.869312	CHiP_U00096_2394737	100	MG1655	2395200	10		nuoH	enzyme; Energy metabolism, carbon: Aerobic respiration	NADH:ubiquinone oxidoreductase, membrane subunit H	10.2354
52	0.601899	0.795987	CHiP_U00096_2401041	100	MG1655	2401300	10		nuoC	enzyme; Energy metabolism, carbon: Aerobic respiration	NADH:ubiquinone oxidoreductase, chain C,D	5.58659
53	1.04141	1.35607	CHiP_U00096_2438725	1900	MG1655	2438100	9.47368		yfcJ	putative transport; Not classified	predicted transporter	3.56537
									fabB	enzyme; Fatty acid and phosphatidic acid biosynthesis	3-oxoacyl-[acyl-carrier-protein] synthase I	100
									mnmC	putative enzyme; Not classified	fused 5-methylaminomethyl-2-thiouridine-forming enzyme methyltransferase/FAD-dependent demodification enzyme	10.668
54	0.787868	0.929983	CHiP_U00096_2510127	1200	MG1655	2509600	9.33333		mntH	putative transport; Not classified	manganese/divalent cation transporter	91.1147
55	1.0905	1.36626	CHiP_U00096_2533532	2600	MG1655	2532100	9.23077		ptsI	enzyme; Transport of small molecules: Carbohydrates, organic acids, alcohols	PEP-protein phosphotransferase of PTS system (enzyme I)	99.3052
									crr	enzyme; Transport of small molecules: Carbohydrates, organic acids, alcohols	glucose-specific enzyme IIA component of PTS	100
									pdxK	enzyme; Biosynthesis of cofactors, carriers: Pyridoxine	pyridoxal-pyridoxamine kinase/hydroxymethylpyrimidine kinase	34.3126
56	0.965725	1.52946	CHiP_U00096_2598025	1400	MG1655	2597300	10		dapA	enzyme; Amino acid biosynthesis: Lysine	dihydrodipicolinate synthase	54.8975
									gcvR	regulator; Central intermediary metabolism: Pool, multipurpose conversions	DNA-binding transcriptional repressor, regulatory protein accessory to GcvA	100
									bcp	phenotype; Not classified	thiol peroxidase, thioredoxin-dependent	42.5532
57	0.803599	0.999048	CHiP_U00096_2707632	2400	MG1655	2706000	9.83333		rseB	regulator; Global regulatory functions	anti-sigma factor	81.1715
									rseA	regulator; Global regulatory functions	anti-sigma factor	100
									rpoE	regulator; Global regulatory functions	RNA polymerase, sigma 24 (sigma E) factor	100
58	1.34883	1.69784	CHiP_U00096_2865428	4000	MG1655	2863800	8.725		ygbN	putative transport; Not classified	predicted transporter	50.3666
									rpoS	enzyme; Global regulatory functions	RNA polymerase, sigma S (sigma 38) factor	100
									nlpD	membrane; Macromolecule synthesis, modification: Lipoprotein	predicted outer membrane lipoprotein	100
									pcm	enzyme; Proteins - translation and modification	L-isoaspartate protein carboxylmethyltransferase type II	100
									surE	phenotype; Not classified	broad specificity 5'(3')-nucleotidase and polyphosphatase	34.8226
59	0.778799	0.978369	CHiP_U00096_2922431	1000	MG1655	2921900	9.3		yqcC	N/A	conserved protein	71.4286
									misc_RNA: csrB	N/A	CsrA-binding sRNA, antagonizing CsrA regulation; blocks the CsrA binding of glgC mRNA	100
									syd	N/A	predicted protein	26.2385
60	0.626954	0.797312	CHiP_U00096_2974904	100	MG1655	2975400	10		galR	regulator; Degradation of small molecules: Carbon compounds	DNA-binding transcriptional repressor	9.69932
61	0.683089	0.863436	CHiP_U00096_3041416	300	MG1655	3041000	9		yqfA	putative enzyme; Not classified	predicted oxidoreductase, inner membrane subunit	25.7967
62	1.52064	1.63475	CHiP_U00096_3055340	5000	MG1655	3052900	8.72		ygfB	N/A	predicted protein	97.9239
									zapA	N/A	protein that localizes to the cytokinetic ring	100
									misc_RNA: ssrS	2.2.6 information transfer; RNA related; rRNA, stable RNA"	6S sRNA inhibits RNA polymerase promoter binding; template for RNA-directed pRNA synthesis by RNAP; mimics an open promoter	100
									ygfA	putative enzyme; Not classified	predicted ligase	100
									misc_RNA: rygC	N/A	Novel sRNA, function unknown; paralogous to the other QUAD sRNA genes	100
									serA	enzyme; Amino acid biosynthesis: Serine	D-3-phosphoglycerate dehydrogenase	100
									rpiA	enzyme; Central intermediary metabolism: Non-oxidative branch, pentose pathway	ribose 5-phosphate isomerase, constitutive	100
									yqfE	N/A	N/A	100
									argP	regulator; DNA - replication, repair, restriction/modification	DNA-binding transcriptional activator, replication initiation inhibitor	13.9978
63	0.62029	0.937973	CHiP_U00096_3066013	300	MG1655	3066000	10		yggE	phenotype; Not classified	conserved protein	13.7838
									argO	N/A	arginine transporter	16.5354
64	0.655777	0.937973	CHiP_U00096_3066013	400	MG1655	3066400	10		argO	N/A	arginine transporter	62.9921
65	0.690358	0.905303	CHiP_U00096_3067617	500	MG1655	3067100	10		mscS	putative transport; Not classified" /codon_start=1 /transl_table=1	N/A	58.1395
66	0.705808	0.943539	CHiP_U00096_3068508	1300	MG1655	3067800	9.23077		mscS	putative transport; Not classified" /codon_start=1 /transl_table=1	N/A	3.37209
									fbaA	enzyme; Energy metabolism, carbon: Glycolysis	fructose-bisphosphate aldolase, class II	84.6154
67	0.817302	0.977706	CHiP_U00096_3070601	2500	MG1655	3069500	9.8		pgk	enzyme; Energy metabolism, carbon: Glycolysis	phosphoglycerate kinase	98.3663
									epd	enzyme; Central intermediary metabolism	D-erythrose 4-phosphate dehydrogenase	100
									yggC	putative enzyme; Not classified	conserved protein with nucleoside triphosphate hydrolase domain	0.280505
68	0.616669	0.902915	CHiP_U00096_3174900	200	MG1655	3175300	8		yqiB	putative enzyme; Not classified	predicted dehydrogenase	0.473934
									nudF	N/A	ADP-ribose pyrophosphatase	31.3196
69	0.683262	0.871421	CHiP_U00096_3175700	400	MG1655	3175600	8		nudF	N/A	ADP-ribose pyrophosphatase	52.7822
70	0.700751	1.17101	CHiP_U00096_3179414	800	MG1655	3179000	10		ygiC	putative enzyme; Not classified	predicted enzyme	51.9828
									ygiD	N/A	predicted dioxygenase	19.5092
71	0.602013	1.17101	CHiP_U00096_3179414	100	MG1655	3179900	10		ygiD	N/A	predicted dioxygenase	12.2699
72	0.752679	0.950006	CHiP_U00096_3192921	1000	MG1655	3192600	8.9		misc_RNA: rygD	N/A	Putative sRNA, function unknown; paralogous to the other QUAD sRNA genes	100
									misc_RNA: rygE	putative enzyme; Not classified	Putative sRNA, function unknown; paralogous to the other QUAD sRNA genes	100
73	0.703567	0.885634	CHiP_U00096_3247902	1700	MG1655	3246800	9.64706		yqjB	N/A	conserved protein	11.4883
									yqjC	N/A	conserved protein	100
									yqjD	N/A	conserved protein	100
									yqjE	N/A	conserved inner membrane protein	100
									yqjK	N/A	conserved protein	100
74	0.607405	1.25812	CHiP_U00096_3266834	100	MG1655	3267100	9		yhaC	N/A	predicted protein	8.4246
75	0.857503	1.17672	CHiP_U00096_3325001	2900	MG1655	3322900	9.10345		folP	enzyme; Biosynthesis of cofactors, carriers: Folic acid	7,8-dihydropteroate synthase	3.89151
									hflB	enzyme; Degradation of proteins, peptides, glyco	protease, ATP-dependent zinc-metallo	100
									rrmJ	phenotype; Cell division" /codon_start=1 /transl_table=1	N/A	100
76	0.947431	1.40496	CHiP_U00096_3346440	7600	MG1655	3340500	9.23684		kdsC	N/A	3-deoxy-D-manno-octulosonate 8-phosphate phosphatase	63.7809
									yrbK	N/A	conserved protein	100
									lptA	N/A	predicted transporter subunit: periplasmic-binding component of ABC superfamily	100
									lptB	putative transport; Not classified	predicted transporter subunit: ATP-binding component of ABC superfamily	100
									rpoN	regulator; Global regulatory functions	RNA polymerase, sigma 54 (sigma N) factor	100
									hpf	putative regulator; Global regulatory functions	predicted ribosome-associated, sigma 54 modulation protein	100
									ptsN	enzyme; Transport of small molecules: Amino acids, amines	sugar-specific enzyme IIA component of PTS	100
									yhbJ	N/A	predicted protein with nucleoside triphosphate hydrolase domain	100
									npr	transport; Transport of small molecules: Other	phosphohistidinoprotein-hexose phosphotransferase component of N-regulated PTS system (Npr)	100
									yrbL	N/A	predicted protein	100
									mtgA	putative enzyme; Not classified	biosynthetic peptidoglycan transglycosylase	100
									elbB	putative factor; Not classified	isoprenoid biosynthesis protein with amidotransferase-like domain	41.6539
77	0.774753	1.08255	CHiP_U00096_3348800	2000	MG1655	3348300	9.35		elbB	putative factor; Not classified	isoprenoid biosynthesis protein with amidotransferase-like domain	27.7182
									misc_RNA: ryhA	N/A	Novel sRNA, function unknown	100
									arcB	enzyme; Global regulatory functions	hybrid sensory histidine kinase in two-component regulatory system with ArcA	68.0223
78	1.76026	2.19445	CHiP_U00096_3356704	10700	MG1655	3350400	9.19626		arcB	enzyme; Global regulatory functions	hybrid sensory histidine kinase in two-component regulatory system with ArcA	27.6969
									yhcC	N/A	predicted Fe-S oxidoreductase	100
									gltB	enzyme; Central intermediary metabolism: Pool, multipurpose conversions	glutamate synthase, large subunit	100
									gltD	enzyme; Central intermediary metabolism: Pool, multipurpose conversions	glutamate synthase, 4Fe-4S protein, small subunit	100
									gltF	regulator; Central intermediary metabolism: Pool, multipurpose conversions	periplasmic protein	100
									yhcA	putative factor; Not classified	predicted periplasmic chaperone protein	100
									yhcD	putative membrane; Not classified	predicted outer membrane protein	11.3818
79	0.70842	0.963443	CHiP_U00096_3362424	1100	MG1655	3361600	9.54545		yhcD	putative membrane; Not classified	predicted outer membrane protein	46.1991
80	0.715187	0.927109	CHiP_U00096_3429804	600	MG1655	3429800	8		yrdD	putative enzyme; Not classified	predicted DNA topoisomerase	33.9483
									smg	N/A	conserved protein	81.8182
81	0.60604	0.866337	CHiP_U00096_3470633	100	MG1655	3470200	9		fusA	factor; Proteins - translation and modification	protein chain elongation factor EF-G, GTP-binding	4.73037
82	0.67129	1.02659	CHiP_U00096_3484629	900	MG1655	3484300	10		crp	regulator; Global regulatory functions	DNA-binding transcriptional dual regulator	75
									yhfK	N/A	conserved inner membrane protein	18.411
83	0.603985	0.774364	CHiP_U00096_3514304	100	MG1655	3514500	8		damX	putative membrane; Cell division	predicted protein	7.77605
84	1.09098	1.4631	CHiP_U00096_3570107	11200	MG1655	3561900	9.16071		yzgL	N/A	N/A	45.5516
									glgP	enzyme; Macromolecule synthesis, modification: Polysaccharides - (cytoplasmic)	glycogen phosphorylase	100
									glgA	enzyme; Macromolecule synthesis, modification: Polysaccharides - (cytoplasmic)	glycogen synthase	100
									glgC	enzyme; Macromolecule synthesis, modification: Polysaccharides - (cytoplasmic)	glucose-1-phosphate adenylyltransferase	100
									glgX	enzyme; Macromolecule synthesis, modification: Polysaccharides - (cytoplasmic)	glycogen debranching enzyme	100
									glgB	enzyme; Macromolecule synthesis, modification: Polysaccharides - (cytoplasmic)	1,4-alpha-glucan branching enzyme	100
									asd	enzyme; Amino acid biosynthesis: Lysine	aspartate-semialdehyde dehydrogenase, NAD(P)-binding	100
									yhgN	N/A	predicted antibiotic transporter	1.0118
85	0.652606	0.892502	CHiP_U00096_3591620	600	MG1655	3591200	9.83333		livF	transport; Transport of small molecules: Amino acids, amines	leucine/isoleucine/valine transporter subunit	36.4656
									livG	transport; Transport of small molecules: Amino acids, amines	leucine/isoleucine/valine transporter subunit	44.0678
86	0.778753	0.918826	CHiP_U00096_3592705	5100	MG1655	3593100	9.27451		livM	transport; Transport of small molecules: Amino acids, amines	leucine/isoleucine/valine transporter subunit	31.5583
									livH	transport; Transport of small molecules: Amino acids, amines	leucine/isoleucine/valine transporter subunit	100
									livK	transport; Transport of small molecules: Amino acids, amines	leucine transporter subunit	100
									yhhK	N/A	conserved protein	100
									livJ	transport; Transport of small molecules: Amino acids, amines	leucine/isoleucine/valine transporter subunit	100
									rpoH	factor; Global regulatory functions	RNA polymerase, sigma 32 (sigma H) factor	29.0398
87	0.686479	0.968703	CHiP_U00096_3599327	900	MG1655	3598900	9.88889		ftsX	membrane; Cell division	predicted transporter subunit: membrane component of ABC superfamily	70.794
88	0.608606	0.797515	CHiP_U00096_3630436	100	MG1655	3630900	10		yhiL	N/A	N/A	24.2131
89	0.611693	1.02416	CHiP_U00096_3638111	100	MG1655	3637800	7		Inter: uspB	N/A	predicted universal stress (ethanol tolerance) protein B
									Inter: uspA	putative regulator; Adaptations, atypical conditions	universal stress global response regulator
90	0.619953	1.02416	CHiP_U00096_3638111	300	MG1655	3638100	8.66667		uspA	putative regulator; Adaptations, atypical conditions	universal stress global response regulator	61.2903
91	0.899158	1.26195	CHiP_U00096_3656019	4100	MG1655	3652700	9.39024		dctR	N/A	predicted DNA-binding ranscriptional regulator	100
									yhiD	putative transport; Not classified	predicted Mg(2+) transport ATPase inner membrane protein	100
									hdeB	N/A	acid-resistance protein	100
									hdeA	N/A	stress response protein acid-resistance protein	100
									hdeD	N/A	acid-resistance membrane protein	100
									gadE	N/A	DNA-binding transcriptional activator	77.9886
92	1.06785	1.40958	CHiP_U00096_3661616	3600	MG1655	3661100	9.61111		mdtF	putative transport; Not classified	multidrug transporter, RpoS-dependent	14.4555
									gadW	putative regulator; Not classified	DNA-binding transcriptional activator	100
									misc_RNA: gadY	N/A	sRNA regulator of gadAB transcriptional activator GadX mRNA	100
									gadX	N/A	DNA-binding transcriptional dual regulator	100
									gadA	enzyme; Central intermediary metabolism: Pool, multipurpose conversions	glutamate decarboxylase A, PLP-dependent	35.5
93	1.12792	1.36754	CHiP_U00096_3673541	3000	MG1655	3672500	8.83333		yhjE	putative transport; Not classified	predicted transporter	100
									yhjG	N/A	predicted outer membrane biogenesis protein	57.2048
94	0.904824	1.28261	CHiP_U00096_3694439	3100	MG1655	3693700	9.51613		yhjQ	N/A	N/A	40.9574
									yhjR	N/A	conserved protein	100
									bcsE	N/A	conserved protein	100
									bcsF	N/A	predicted protein	100
									bcsG	N/A	predicted inner membrane protein	33.5319
95	0.869902	1.13512	CHiP_U00096_3948904	1700	MG1655	3947900	8.70588		yifB	putative regulator; Not classified	predicted bifunctional enzyme and transcriptional regulator	6.05263
									ilvL	leader; Amino acid biosynthesis: Isoleucine, Valine	ilvG operon leader peptide	100
									ilvG	N/A	N/A	100
96	0.655058	0.978831	CHiP_U00096_3949438	600	MG1655	3949700	9.5		ilvM	enzyme; Amino acid biosynthesis: Isoleucine, Valine	acetolactate synthase II, small subunit	28.8973
97	0.631375	0.885205	CHiP_U00096_3950500	200	MG1655	3950400	9		ilvM	enzyme; Amino acid biosynthesis: Isoleucine, Valine	acetolactate synthase II, small subunit	33.0798
									ilvE	enzyme; Amino acid biosynthesis: Isoleucine, Valine	branched-chain amino-acid aminotransferase	10.0108
98	1.03492	1.30982	CHiP_U00096_3956922	3100	MG1655	3955500	9.32258		ilvY	regulator; Amino acid biosynthesis: Isoleucine, Valine	DNA-binding transcriptional dual regulator	38.4099
									ilvC	enzyme; Amino acid biosynthesis: Isoleucine, Valine	ketol-acid reductoisomerase, NAD(P)-binding	100
									ppiC	enzyme; Proteins - translation and modification	peptidyl-prolyl cis-trans isomerase C (rotamase C)	100
									yifN	N/A	N/A	100
99	0.882457	1.18528	CHiP_U00096_3964235	1400	MG1655	3963500	8.78571		rhlB	putative enzyme; Not classified	ATP-dependent RNA helicase	12.0949
									trxA	enzyme; Biosynthesis of cofactors, carriers: Thioredoxin, glutaredoxin, glutathione	thioredoxin 1	100
									rho	factor; RNA synthesis, modification, DNA transcription	transcription termination factor	36.5369
100	0.628021	0.914598	CHiP_U00096_3991838	600	MG1655	3991800	10		cyaY	possible iron chaperone	frataxin, iron-binding and oxidizing protein	88.125
101	0.619683	0.869148	CHiP_U00096_4147301	300	MG1655	4147000	9		yijP	N/A	conserved inner membrane protein	17.311
102	1.12978	1.35685	CHiP_U00096_4148617	3300	MG1655	4147700	8.75758		yijP	N/A	conserved inner membrane protein	33.9296
									ppc	enzyme; Energy metabolism, carbon: Fermentation	phosphoenolpyruvate carboxylase	95.4357
103	0.879734	1.11068	CHiP_U00096_4214940	3700	MG1655	4214200	9.72973		aceB	enzyme; Central intermediary metabolism: Glyoxylate bypass	malate synthase A	56.3398
									aceA	enzyme; Central intermediary metabolism: Glyoxylate bypass	isocitrate lyase	100
									aceK	enzyme; Central intermediary metabolism: Glyoxylate bypass	isocitrate dehydrogenase kinase/phosphatase	73.7903
104	0.681945	1.07745	CHiP_U00096_4219039	400	MG1655	4219100	9		arpA	regulator; Fatty acid and phosphatidic acid biosynthesis	regulator of acetyl CoA synthetase	18.2983
105	0.643296	0.944268	CHiP_U00096_4219500	300	MG1655	4219900	9.66667		arpA	regulator; Fatty acid and phosphatidic acid biosynthesis	regulator of acetyl CoA synthetase	13.7237
106	0.597188	0.903759	CHiP_U00096_4220209	100	MG1655	4220500	9		arpA	regulator; Fatty acid and phosphatidic acid biosynthesis	regulator of acetyl CoA synthetase	0.457457
107	0.991445	1.25262	CHiP_U00096_4231400	3800	MG1655	4229400	8.81579		pagB	N/A	conserved protein	93.3824
									lysC	enzyme; Amino acid biosynthesis: Lysine	aspartokinase III	100
									pgi	enzyme; Energy metabolism, carbon: Glycolysis	glucosephosphate isomerase	86.0522
108	0.608685	0.830389	CHiP_U00096_4363740	100	MG1655	4363600	9		dcuA	transport; Transport of small molecules: Carbohydrates, organic acids, alcohols	C4-dicarboxylate antiporter	7.6864
109	0.630647	0.830389	CHiP_U00096_4363740	300	MG1655	4363800	10		dcuA	transport; Transport of small molecules: Carbohydrates, organic acids, alcohols	C4-dicarboxylate antiporter	23.0592
110	0.604807	0.881268	CHiP_U00096_4370504	200	MG1655	4370700	9		yjeI	N/A	conserved protein	19.2635
111	0.894391	1.1418	CHiP_U00096_4399303	5200	MG1655	4397600	9.46154		miaA	enzyme; Aminoacyl tRNA synthetases, tRNA modification	delta(2)-isopentenylpyrophosphate tRNA-adenosine transferase	65.7895
									hfq	putative factor; Phage-related functions and prophages	HF-I, host factor for RNA phage Q beta replication	100
									hflX	enzyme; Degradation of proteins, peptides, glyco	predicted GTPase	100
									hflK	enzyme; Degradation of proteins, peptides, glyco	modulator for HflB protease specific for phage lambda cII repressor	100
									hflC	enzyme; Degradation of proteins, peptides, glyco	modulator for HflB protease specific for phage lambda cII repressor	100
									yjeT	N/A	conserved inner membrane protein	100
									purA	enzyme; Purine ribonucleotide biosynthesis	adenylosuccinate synthetase	6.93374
112	0.609588	1.18231	CHiP_U00096_4486716	100	MG1655	4486400	9		yjgQ	N/A	conserved inner membrane protein	2.12569
113	0.702643	0.977989	CHiP_U00096_4630323	500	MG1655	4630300	8.6		slt	enzyme; Murein sacculus, peptidoglycan	lytic murein transglycosylase, soluble	20.2891
									trpR	regulator; Amino acid biosynthesis: Tryptophan	DNA-binding transcriptional repressor, tryptophan-binding	5.21472
114	0.611771	0.849447	CHiP_U00096_4632509	200	MG1655	4632600	10		rob	factor; DNA - replication, repair, restriction/modification	DNA-binding transcriptional activator	23.015
115	0.597679	0.849447	CHiP_U00096_4632509	100	MG1655	4632900	10		rob	factor; DNA - replication, repair, restriction/modification	DNA-binding transcriptional activator	11.5075
116	1.19176	1.60106	CHiP_U00096_4639511	2000	MG1655	4637200	10.7		creD	putative membrane; Colicin-related functions	inner membrane protein	26.1095
									arcA	regulator; Global regulatory functions	DNA-binding response regulator in two-component regulatory system with ArcB or CpxA	100
									yjjY	N/A	predicted protein	100
									yjtD	N/A	predicted rRNA methyltransferase	34.2566

[truncated: 54 more sheets: Exo_MG1655_(II)_2.5min_1_RG, Exo_MG1655_(II)_2.5min_1_GR, Exo_MG1655_(II)_2.5min_2_RG, Exo_MG1655_(II)_2.5min_2_GR, Exo_MG1655_(II)_10min_1_RG, Exo_MG1655_(II)_10min_1_GR, Exo_MG1655_(II)_10min_2_RG, Exo_MG1655_(II)_10min_2_GR, Exo_MG1655_(II)_30min_1_RG, Exo_MG1655_(II)_30min_1_GR, Exo_MG1655_(II)_30min_2_RG, Exo_MG1655_(II)_30min_2_GR, Exo_MG1655_(II)_control-1_1_RG, Exo_MG1655_(II)_control-1_1_GR, Exo_MG1655_(II)_control-1_2_RG, Exo_MG1655_(II)_control-1_2_GR, Exo_MG1655_(II)_control-2_1_RG, Exo_MG1655_(II)_control-2_1_GR, Exo_MG1655_(II)_control-2_2_RG, Exo_MG1655_(II)_control-2_2_GR …]
