# Supplementary material for: Integrated stress response of Escherichia coli to methylglyoxal: transcriptional readthrough from the nemRA operon enhances protection through increased expression of glyoxalase I
Source: Mol Microbiol. 2013 May 5;88(5):936–50. doi: 10.1111/mmi.12234 (PMC3739934; doi:10.1111/mmi.12234)
Supplement: Supplementary file 1 [file mmi0088-0936-SD1.zip › mmi_12234_SI Dataset 2_(CamiScan).txt]

use Tkx;

Tkx::wm_title(".", "CamiScan");
Tkx::ttk__frame(".c",  -padding => "3 3 12 12");
Tkx::grid( ".c", -column => 0, -row => 0, -sticky => "nwes");
Tkx::grid_columnconfigure( ".", 0, -weight => 1); 
Tkx::grid_rowconfigure(".", 0, -weight => 1);

Tkx::ttk__entry(".c.pfile", -width => 40, -textvariable => \$Pfile);
Tkx::grid(".c.pfile", -column => 1, -row => 1, -sticky => "we");
Tkx::ttk__entry(".c.gfile", -width => 40, -textvariable => \$Genefile);
Tkx::grid(".c.gfile", -column => 1, -row => 2, -sticky => "we");

Tkx::grid( Tkx::ttk__label(".c.flbl", -text => "Peak file name"), -column => 2, -row => 1, -sticky => "w");

Tkx::grid( Tkx::ttk__label(".c.mlbl", -text => "GenBank file name"), -column => 2, -row => 2, -sticky => "w");

Tkx::ttk__button(".c.browse1", -text => "Browse", -command => sub {calculate1();});
Tkx::grid(".c.browse1", -column => 3, -row => 1, -sticky => "w");
Tkx::ttk__button(".c.browse2", -text => "Browse", -command => sub {calculate2();});
Tkx::grid(".c.browse2", -column => 3, -row => 2, -sticky => "w");
Tkx::ttk__button(".c.run", -text => "Run", -command => sub {runCamiScan();});
Tkx::grid(".c.run", -column => 1, -row => 3, -sticky => "w");
Tkx::ttk__label(".c.ok", -textvariable => \$Runok);
Tkx::grid(".c.ok", -column => 2, -row => 3, -sticky => "we");
Tkx::ttk__label(".c.ofile", -textvariable => \$Outfile);
Tkx::grid(".c.ofile", -column => 3, -row => 3, -sticky => "we");

foreach (Tkx::SplitList(Tkx::winfo_children(".c"))) {
    Tkx::grid_configure($_, -padx => 5, -pady => 5);
}
Tkx::bind(".", "<Return>", sub {calculate();});

sub calculate1 {
$Pfile = Tkx::tk___getOpenFile();
}
sub calculate2 {
$Genefile = Tkx::tk___getOpenFile();
}
sub runCamiScan {

($output = $Pfile) =~ s/\.txt/_output.txt/;

open GENEINF, $Genefile or die "Can't open GenBank file: $! \n";
open PEAKS, $Pfile or die "Can't open GenBank file: $! \n";
open OUT, ">$output" or die "Can't create output file: $! \n";

#Counting the number of peaks
$Pnumber=0;
while($line=<PEAKS>)
{$Pnumber++;}
close PEAKS;
#print "$Pnumber \n";

#Taking the name of variables from file
open PEAKS, $Pfile or die $!;
$linepeak = <PEAKS>;
chomp($linepeak);
@geneinf=split(/\t/,$linepeak);
for($i=0;$i<9;$i++){
    print OUT "$geneinf[$i] \t";}

#Adding the name of variables calculated from the program
print OUT "Gene name\tFunction\tProduct\tPercentage \n";

#Taking peak information from file
$linepeak = <PEAKS>;
chomp($linepeak);
@geneinf=split(/\t/,$linepeak);
$plength = $geneinf[4];
$pstart = $geneinf[6];
$pend = $plength + $pstart;
$P=0;

#Taking the first two genes
for($j=1;$j<=2;$j++){
    while(($linegene=<GENEINF>) !~ /^\s+(CDS|tRNA|misc_RNA|rRNA)\s+\D*\d+\.+\d+/){}
    if($linegene  =~ /^\s+CDS\s+\D*(\d+)\.+(\d+)/){
	${"gene$j"}{start}=$1;
	${"gene$j"}{end}=$2;


    while(($linegene=<GENEINF>) !~ /\/gene="(.*)"/i){}
    if($linegene  =~ /\/gene="(.*)"/i){
	${"gene$j"}{name}=$1;
    }	

    while(($linegene=<GENEINF>) !~ (/(\/function=".*|\/codon_start=)/i)){}
    if($linegene  =~ /\/function="(.*)"?/i){
	chomp($linegene);
	${"gene$j"}{function}=$1;
	$linegene=<GENEINF>;
	chomp($linegene);
	while($linegene !~ /\/\w+="/){
	    if($linegene =~ /\s+(.*)"?/i){}
	    ${"gene$j"}{function} = join " ", ${"gene$j"}{function}, $1;
	    $linegene=<GENEINF>;
	    chomp($linegene);}
	chop(${"gene$j"}{function});}
	else{${"gene$j"}{function}="N/A";}
    
	while(($linegene=<GENEINF>) !~ (/(\/product=".*|\/db_xref=)/i)){}
	if($linegene  =~ /\/product="(.*)"?/i){
	    chomp($linegene);
	    ${"gene$j"}{product}=$1;
	    $linegene=<GENEINF>;
	chomp($linegene);
	    while($linegene !~ /\/\w+="/){
		if($linegene =~ /\s+(.*)"?/i){}
		${"gene$j"}{product} = join " ", ${"gene$j"}{product}, $1;
		$linegene=<GENEINF>;
		chomp($linegene);}
	    chop(${"gene$j"}{product});}
	else{${"gene$j"}{product}="N/A";}
    }#end of CDS
    else{


if($linegene  =~ /^\s+(tRNA|rRNA)\s+\D*\d+\.+\d+/){
			   if($linegene  =~ /^\s+tRNA\s+\D*(\d+)\.+(\d+)/){
			       ${"gene$j"}{start}=$1;
			       ${"gene$j"}{end}=$2;
			       
			   }
			   else{
			       if($linegene  =~ /^\s+rRNA\s+\D*(\d+)\.+(\d+)/){
				   ${"gene$j"}{start}=$1;
				   ${"gene$j"}{end}=$2;
	  				   }}
	    
	    while(($linegene=<GENEINF>) !~ /\/gene="(.*)"/i){}
	    if($linegene  =~ /\/gene="(.*)"/i){
		${"gene$j"}{name}=join " ", $genetype, $1;}
	    
	    while(($linegene=<GENEINF>) !~ /\/product="(.*)"/i){}
	    if($linegene  =~ /\/product="(.*)"/i){
		${"gene$j"}{product}=$1;}
	    
	    ${"gene$j"}{function}="N/A";
	    
	}#end of tRNA and rRNA
	else{
	    if($linegene  =~ /^\s+misc_RNA\s+\D*(\d+)\.+(\d+)/){
		${"gene$j"}{start}=$1;
		${"gene$j"}{end}=$2;
		
		while(($linegene=<GENEINF>) !~ /\/gene="(.*)"/i){}
		if($linegene  =~ /\/gene="(.*)"/i){
		    ${"gene$j"}{name}=join " ", "misc_RNA:", $1;
		}
		while(($linegene=<GENEINF>) !~ (/\/product="(.*)"?/i)){}
		if($linegene  =~ /\/product="(.*)"?/i){
		    chomp($linegene);
		    ${"gene$j"}{product}=$1; 	
		    #take the next line to test
		    $linegene=<GENEINF>;
		    chomp($linegene);
		    # print "LINEGENE $linegene . \n $1 \n";
		    while($linegene !~ /\/\w+="/){
			if($linegene  =~ /\s+(.*)"?/i){}
			${"gene$j"}{product} = join " ", ${"gene$j"}{product}, $1;
			$linegene=<GENEINF>;
			chomp($linegene);
		    }
		    chop(${"gene$j"}{product});
		}
		while(($linegene=<GENEINF>) !~ (/(\/function=".*|\/db_xref=)/i)){}
		if($linegene  =~ /\/function="(.*)"?/i){
		    chomp($linegene);	
		    ${"gene$j"}{function}=$1; 	
		    #take the next line to test
		    $linegene=<GENEINF>;
		    chomp($linegene);
		    while($linegene !~ /\/\w+="/){
			if($linegene  =~ /\s+(.*)"?/i){}
			${"gene$j"}{function} = join " ", ${"gene$j"}{function}, $1;
			$linegene=<GENEINF>;
			chomp($linegene);
		    }
		}else{	 
		    ${"gene$j"}{function}="N/A";}
		
	    }#end of misc_RNA
}}}
	
#End of taking the first two genes
$N=0;

while($P<$Pnumber-1){
    $N=0;

    if($pstart <= $gene1{end} && $pend >= $gene1{start}){  
	$N++;$P++;
	#store P1
	${"sgene$N"}{start}=$gene1{start};
	${"sgene$N"}{end}=$gene1{end};
	${"sgene$N"}{name}=$gene1{name};
	${"sgene$N"}{function}=$gene1{function};
	${"sgene$N"}{product}=$gene1{product};


	while($pend >= $gene2{start}){
	    $N++;
	    ${"sgene$N"}{start}=$gene2{start};
	    ${"sgene$N"}{end}=$gene2{end};
	    ${"sgene$N"}{name}=$gene2{name};
	    ${"sgene$N"}{function}=$gene2{function};
	    ${"sgene$N"}{product}=$gene2{product};

#if($gene2{name} eq "yjtD")
#{   $gene2{start}=$pend+1;
#    next;}
#in case the program finds the gene yjtD, it can't look for any gene else as it is the last one
	    
	    while(($linegene=<GENEINF>) !~ /(^\s+(CDS|tRNA|misc_RNA|rRNA)\s+\D*\d+\.+\d+)|ORIGIN/){}
	    
	    #Start: check for the end of the program which is the word ORIGIN
	    if($linegene=~ /ORIGIN/){
		$gene2{start}=$pend+1; 
		next;}
	    #End: check for the end of the program which is the word ORIGIN

	    $gene1{start}=$gene2{start};
	    $gene1{end}=$gene2{end};
	    $gene1{name}=$gene2{name};
	    $gene1{function}=$gene2{function};
	    $gene1{product}=$gene2{product};    
	    if($linegene  =~ /^\s+CDS\s+\D*(\d+)\.+(\d+)/){
		${gene2}{start}=$1;
		${gene2}{end}=$2;
		
		
		while(($linegene=<GENEINF>) !~ /\/gene="(.*)"/i){}
		if($linegene  =~ /\/gene="(.*)"/i){
		    ${gene2}{name}=$1;}
		
		while(($linegene=<GENEINF>) !~ (/(\/function=".*|\/codon_start=)/i)){}
		if($linegene  =~ /\/function="(.*)"?/i){
		    chomp($linegene);
		    ${gene2}{function}=$1;
		    $linegene=<GENEINF>;
		    chomp($linegene);
		    while($linegene !~ /\/\w+="/){
			if($linegene =~ /\s+(.*)"?/i){}
			${gene2}{function} = join " ", ${gene2}{function}, $1;
			$linegene=<GENEINF>;
			chomp($linegene);}
		    chop(${gene2}{function});}
		else{${gene2}{function}="N/A";}
		
		while(($linegene=<GENEINF>) !~ (/(\/product=".*|\/db_xref=)/i)){}
		if($linegene  =~ /\/product="(.*)"?/i){
		    chomp($linegene);
		    ${gene2}{product}=$1;
		    $linegene=<GENEINF>;
		    chomp($linegene);
		    while($linegene !~ /\/\w+="/){
			if($linegene =~ /\s+(.*)"?/i){}
			${gene2}{product} = join " ", ${gene2}{product}, $1;
			$linegene=<GENEINF>;
			chomp($linegene);}
		    chop(${gene2}{product});}
		else{${gene2}{product}="N/A";}
	    }#end of CD
	    else{
		if($linegene  =~ /^\s+(tRNA|rRNA)\s+\D*\d+\.+\d+/){
		    if($linegene  =~ /^\s+tRNA\s+\D*(\d+)\.+(\d+)/){
			$genetype="tRNA:";
			${gene2}{start}=$1;
			${gene2}{end}=$2;}
		    else{
			if($linegene  =~ /^\s+rRNA\s+\D*(\d+)\.+(\d+)/){
			    $genetype="rRNA:";
			    ${gene2}{start}=$1;
			    ${gene2}{end}=$2;}}
		
		    while(($linegene=<GENEINF>) !~ /\/gene="(.*)"/i){}
		    if($linegene  =~ /\/gene="(.*)"/i){
			${gene2}{name}=join " ", $genetype, $1;}
		    
		    while(($linegene=<GENEINF>) !~ /\/product="(.*)"/i){}
		    if($linegene  =~ /\/product="(.*)"/i){
			${gene2}{product}=$1;}
		    ${gene2}{function}="N/A";
		    
		}#end of tRNA and rRNA
		else{
		    if($linegene  =~ /^\s+misc_RNA\s+\D*(\d+)\.+(\d+)/){
			${gene2}{start}=$1;
			${gene2}{end}=$2;
			
			while(($linegene=<GENEINF>) !~ /\/gene="(.*)"/i){}
			if($linegene  =~ /\/gene="(.*)"/i){
			    ${gene2}{name}=join " ", "misc_RNA:", $1;
			}
			while(($linegene=<GENEINF>) !~ (/\/product="(.*)"?/i)){}
			if($linegene  =~ /\/product="(.*)"?/i){
			    chomp($linegene);
			    ${gene2}{product}=$1; 	
			    #take the next line to test
			    $linegene=<GENEINF>;
			    chomp($linegene);
			    while($linegene !~ /\/\w+="/){
				if($linegene  =~ /\s+(.*)"?/i){}
				${gene2}{product} = join " ", ${gene2}{product}, $1;
				$linegene=<GENEINF>;
				chomp($linegene);
			    }
			    chop(${gene2}{product});
			}
			while(($linegene=<GENEINF>) !~ (/(\/function=".*|\/db_xref=)/i)){}
			if($linegene  =~ /\/function="(.*)"?/i){
			    chomp($linegene);	
			    ${gene2}{function}=$1; 	
			    #take the next line to test
			    $linegene=<GENEINF>;
			    chomp($linegene);
			    while($linegene !~ /\/\w+="/){
				if($linegene  =~ /\s+(.*)"?/i){}
				${gene2}{function} = join " ", ${gene2}{function}, $1;
				$linegene=<GENEINF>;
				chomp($linegene);
			    }
			}else{	 
			    ${gene2}{function}="N/A";}
		    }#end of misc_RNA
		    
		    
		    #here we can print directly the gene with 100% coverage
		}}}#end while($pend >= $gene2{start})

		for($i=1;$i<=$N;$i++){
		    if($i==1 || $i==$N){
			if(($pstart-${"sgene$i"}{start})<=0 && ($pend - ${"sgene$i"}{end})<=0){
			    ${"sgene$i"}{percentage} = 100*($pend - ${"sgene$i"}{start})/(${"sgene$i"}{end}-${"sgene$i"}{start});}
			else {if(($pstart-${"sgene$i"}{start})<=0 && ($pend - ${"sgene$i"}{end})>=0){
			    ${"sgene$i"}{percentage}= 100*(${"sgene$i"}{end} - ${"sgene$i"}{start})/(${"sgene$i"}{end}-${"sgene$i"}{start});}
			      else {if(($pstart-${"sgene$i"}{start})>=0 && ($pend - ${"sgene$i"}{end})>=0){ 
				  ${"sgene$i"}{percentage} = 100*(${"sgene$i"}{end} - $pstart)/(${"sgene$i"}{end}-${"sgene$i"}{start});}
				    else {${"sgene$i"}{percentage} = 100*($pend - $pstart)/(${"sgene$i"}{end}-${"sgene$i"}{start});}}}}
		    else{${"sgene$i"}{percentage}=100;}}
		
#Print genes from the first peak
	
		for($j=0;$j<9;$j++){
		    print OUT "$geneinf[$j] \t";
		}
		print OUT $sgene1{name}, "\t";
		print OUT $sgene1{function}, "\t";
		print OUT $sgene1{product}, "\t";
		print OUT $sgene1{percentage}, "\n";
		

		for($i=2;$i<=$N;$i++){
		    print OUT "\t \t \t \t \t \t \t \t \t", ${"sgene$i"}{name},  "\t", ${"sgene$i"}{function}, "\t", ${"sgene$i"}{product}, "\t", ${"sgene$i"}{percentage}, "\n";}

	$linepeak = <PEAKS>;
	chomp($linepeak);
	@geneinf=split(/\t/,$linepeak);
	$plength = $geneinf[4];
	$pstart = $geneinf[6];
	$pend = $plength + $pstart;
	
#here it doesn't matter the position the peak finishes, but gene1 should be the main one and we need to choose another peak    
#here starts the inter gene peaks
    }else {if($pstart >= $gene1{end} && $pend <= $gene2{start}){

	$sgene1{percentage} = $sgene2{percentage} = 0;	
	
	for($j=0;$j<9;$j++){
	    print OUT "$geneinf[$j] \t";
	}
	
	print OUT "Inter: ", $gene1{name}, "\t";
	print OUT $gene1{function}, "\t";
	print OUT $gene1{product}, "\t";
	print OUT $gene1{percentage}, "\n";
	
	print OUT "\t \t \t \t \t \t \t \t \t", "Inter: ", $gene2{name},  "\t",  $gene2{function}, "\t", $gene2{product}, "\t",  $gene2{percentage}, "\n";

$P++;	

	$linepeak = <PEAKS>;
	chomp($linepeak);
	@geneinf=split(/\t/,$linepeak);
	$plength = $geneinf[4];
	$pstart = $geneinf[6];
	$pend = $plength + $pstart;
		   
	   }
	   else {
	       #Stop step to finish the program when it reaches the last gene
	#	   if($gene2{name} eq "yjtD")
			#   {	    
		      	# $gene1{start}=$gene2{start};
		       	#$gene1{end}=$gene2{end};
		       	#$gene1{name}=$gene2{name};
		       	#$gene1{product}=$gene2{product};
		       	#$gene2{start}=$gene1{end};
		       	#next;
	#	   }


while(($linegene=<GENEINF>) !~ /(^\s+(CDS|tRNA|misc_RNA|rRNA)\s+\D*\d+\.+\d+)|ORIGIN/){}
if($linegene=~ /ORIGIN/){
    $gene1{start}=$gene2{start};
    $gene1{end}=$gene2{end};
    $gene1{name}=$gene2{name};
    $gene1{product}=$gene2{product};
    $gene2{start}=$gene1{end};
    last;
}
if($linegene  =~ /^\s+CDS\s+\D*(\d+)\.+(\d+)/){}
		   if($linegene  =~ /^\s+CDS\s+\D*(\d+)\.+(\d+)/){
		       $gene1{start}=$gene2{start};
		       $gene2{start}=$1;
		       $gene1{end}=$gene2{end};
		       $gene2{end}=$2;
		       
		       while(($linegene=<GENEINF>) !~ /\/gene="(.*)"/i){}
		       if($linegene  =~ /\/gene="(.*)"/i){
			   $sgene1{name}=$gene1{name}=$gene2{name};
			   $sgene2{name}=$gene2{name}=$1;}
		       
		       
		       while(($linegene=<GENEINF>) !~ (/(\/function=".*|\/codon_start=)/i)){}
		       if($linegene  =~ /\/function="(.*)/i){
			   if($1 =~ /(.*)"/){
			       $sgene1{function}=$gene1{function}=$gene2{function};
			       $sgene2{function}=$gene2{function}=$1;
			   }
			   else{$func1=$1;
				if(($linegene=<GENEINF>)=~/\s+(.*)"/){
				    $sgene1{function}=$gene1{function}=$gene2{function};
				    $sgene2{function}=$gene2{function} = join " ", $func1, $1;
				}}}
		       else{$sgene1{function}=$gene1{function}=$gene2{function};
			    $sgene2{function}=$gene2{function}="N/A";}
		       
		       
		       while(($linegene=<GENEINF>) !~ (/(\/product=".*|\/db_xref=)/i)){}
		       if($linegene  =~ /\/product="(.*)/i){
			   if($1 =~ /(.*)"/){
			       $sgene1{product}=$gene1{product}=$gene2{product};
			       $sgene2{product}=$gene2{product}=$1;
			   }
			   else{$prod=$1;
				if(($linegene=<GENEINF>)=~/\s+(.*)"/){
				    
				    $sgene1{product}=$gene1{product}=$gene2{product};
				    $sgene2{product}=$gene2{product}=join " ", $prod, $1;
				}}}
		       else{
			   $sgene1{product}=$gene1{product}=$gene2{product};
			   $sgene2{product}=$gene2{product}="N/A";}}
		   else{
#Check for the types tRNA and rRNA


		       if($linegene  =~ /^\s+(tRNA|rRNA)\s+\D*\d+\.+\d+/){
			   if($linegene  =~ /^\s+tRNA\s+\D*(\d+)\.+(\d+)/){
			       $genetype="tRNA:";
			       $gene1{start}=$gene2{start};
			       $gene2{start}=$1;
			       $gene1{end}=$gene2{end};
			       $gene2{end}=$2;
			   }
			   else{
			       if($linegene  =~ /^\s+rRNA\s+\D*(\d+)\.+(\d+)/){
				   $genetype="rRNA:";
				   $gene1{start}=$gene2{start};
				   $gene2{start}=$1;
				   $gene1{end}=$gene2{end};
				   $gene2{end}=$2;
				   }}


		#	   print $1, " ", $2, " output of rRNA\n";
		
			   while(($linegene=<GENEINF>) !~ /\/gene="(.*)"/i){}
			   if($linegene  =~ /\/gene="(.*)"/i){
			       $sgene1{name}=$gene1{name}=$gene2{name};
			       $sgene2{name}=$gene2{name}=join " ", $genetype, $1;}
			   
			   while(($linegene=<GENEINF>) !~ /\/product="(.*)"/i){}
			   if($linegene  =~ /\/product="(.*)"/i){
			       $sgene1{product}=$gene1{product}=$gene2{product};
			       $sgene2{product}=$gene2{product}=$1;}
			   
			   $sgene1{function}=$gene1{function}=$gene2{function};
			   $sgene2{function}=$gene2{function}="N/A";
			   
		       }
#END Check for the types tRNA and rRNA
		       else{
#Check for the type misc_RNA
			   if($linegene  =~ /^\s+misc_RNA\s+\D*(\d+)\.+(\d+)/){
			       $gene1{start}=$gene2{start};
			       $gene2{start}=$1;
			       $gene1{end}=$gene2{end};
			       $gene2{end}=$2;
			       
			       while(($linegene=<GENEINF>) !~ /\/gene="(.*)"/i){}
			       if($linegene  =~ /\/gene="(.*)"/i){
				   $sgene1{name}=$gene1{name}=$gene2{name};
				   $sgene2{name}=$gene2{name}=join " ", "misc_RNA:", $1;
			       }
			       $sgene1{product}=$gene1{product}=$gene2{product};
			       while(($linegene=<GENEINF>) !~ (/\/product="(.*)"?/i)){}
			       if($linegene  =~ /\/product="(.*)"?/i){
				   chomp($linegene);
				   $gene2{product}=$1; 	
				   #take the next line to test
				   $linegene=<GENEINF>;
				   chomp($linegene);
				   while($linegene !~ /\/\w+="/){
				       if($linegene  =~ /\s+(.*)"?/i){}
				       $gene2{product} = join " ", $gene2{product}, $1;
				       $linegene=<GENEINF>;
				       chomp($linegene);
				   }
				   chop($gene2{product});
			       }
			       $sgene2{product}=$gene2{product};			     
			       $sgene1{function}=$gene1{function}=$gene2{function};		
			       while(($linegene=<GENEINF>) !~ (/(\/function=".*|\/db_xref=)/i)){}
			       if($linegene  =~ /\/function="(.*)"?/i){
				   chomp($linegene);	
				   $gene2{function}=$1; 	
				   #take the next line to test
				   $linegene=<GENEINF>;
				   chomp($linegene);
				   while($linegene !~ /\/\w+="/){
				       if($linegene  =~ /\s+(.*)"?/i){}
				       $gene2{function} = join " ", $gene2{function}, $1;
				       $linegene=<GENEINF>;
				       chomp($linegene);
				   }
				   chop($gene2{function});
				   $sgene2{function}=$gene2{function};
			       }else{	 
				   $sgene1{function}=$gene1{function}=$gene2{function};
				   $sgene2{function}=$gene2{function}="N/A";}
			       
			   }
#END Check for the type misc_RNA
		       }}}}}

#print OUT $Pnumber;

close GENEINF;
close PEAKS;
close OUT;
$Runok = "Program finished";
$Outfile = "Output is in $output";
}

Tkx::MainLoop();
